# Supplementary material for: Tissue Elasticity Regulated Tumor Gene Expression: Implication for Diagnostic Biomarkers of Primitive Neuroectodermal Tumor
Source: PLoS One. 2015 Mar 16;10(3):e0120336. doi: 10.1371/journal.pone.0120336 (PMC4361745; doi:10.1371/journal.pone.0120336)
Supplement: S1 Dataset — (XLS) [file pone.0120336.s001.xls]

## Sheet: Sheet1
Table S1. Identification of miRNA candidates that are differentially regulated by tissue elasticity. The following table describes the difference in the number of predicted miRNA from a set of genes that were downregulated on PAA compared to a set of genes upregulated on PAA. The mirBase accession number, mature sequence, and location for each miRNA was obtained using the mirBase resource. 50 gen…
Accession Number	MicroRNA	Mature Sequence 5' -> 3'	Downregulated	Upregulated	Chromosome Location
MIMAT0004801	hsa-miR-590-3p	UAAUUUUAUGUAUAAGCUAGU	27	2	7q11.23
MIMAT0004692	hsa-miR-340	UUAUAAAGCAAUGAGACUGAUU	21	6	5q35.3
MIMAT0000456	hsa-miR-186	CAAAGAAUUCUCCUUUUGGGCU	19	1	1p31.1
MIMAT0002817	hsa-miR-495	AAACAAACAUGGUGCACUUCUU	18	5	14q32.31
MIMAT0000418	hsa-miR-23b	AUCACAUUGCCAGGGAUUACC	17	2	9q22.32
MIMAT0000078	hsa-miR-23a	AUCACAUUGCCAGGGAUUUCC	17	2	19p13.13
MIMAT0000436	hsa-miR-144	UACAGUAUAGAUGAUGUACU	17	3	17q11.2
MIMAT0002821	hsa-miR-181d	AACAUUCAUUGUUGUCGGUGGGU	15	3	19p13.13
MIMAT0000258	hsa-miR-181c	AACAUUCAACCUGUCGGUGAGU	15	3	19p13.13
MIMAT0000257	hsa-miR-181b	AACAUUCAUUGCUGUCGGUGGGU	15	3	1q32.1|9q33.3
MIMAT0000256	hsa-miR-181a	AACAUUCAACGCUGUCGGUGAGU	15	3	1q32.1|9q33.3
MIMAT0002171	hsa-miR-410	AAUAUAACACAGAUGGCCUGU	14	3	14q32.31
MIMAT0000736	hsa-miR-381	UAUACAAGGGCAAGCUCUCUGU	14	5	14q32.31
MIMAT0004903	hsa-miR-300	UAUACAAGGGCAGACUCUCUCU	14	5	14q32.31
MIMAT0000264	hsa-miR-203	GUGAAAUGUUUAGGACCACUAG	14	4	14q32.33
MIMAT0000426	hsa-miR-132	UAACAGUCUACAGCCAUGGUCG	14	3	17p13.3
MIMAT0004955	hsa-miR-374b	AUAUAAUACAACCUGCUAAGUG	14	1	Xq13.2
MIMAT0000727	hsa-miR-374a	UUAUAAUACAACCUGAUAAGUG	14	1	Xq13.2
MIMAT0001532	hsa-miR-448	UUGCAUAUGUAGGAUGUCCCAU	14	2	Xq23
MIMAT0000269	hsa-miR-212	UAACAGUCUCCAGUCACGGCC	13	3	17p13.3
MIMAT0000682	hsa-miR-200a	UAACACUGUCUGGUAACGAUGU	13	2	1p36.33
MIMAT0000432	hsa-miR-141	UAACACUGUCUGGUAAAGAUGG	13	2	12p13.31
MIMAT0004954	hsa-miR-543	AAACAUUCGCGGUGCACUUCUU	12	2	14q32.31
MIMAT0002816	hsa-miR-494	UGAAACAUACACGGGAAACCUC	12	3	14q32.31
MIMAT0003164	hsa-miR-544	AUUCUGCAUUUUUAGCAAGUUC	12	2	14q32.31
MIMAT0002825	hsa-miR-520e	AAAGUGCUUCCUUUUUGAGGG	12	0	19q13.42
MIMAT0002856	hsa-miR-520d-3p	AAAGUGCUUCUCUUUGGUGGGU	12	0	19q13.42
MIMAT0002846	hsa-miR-520c-3p	AAAGUGCUUCCUUUUAGAGGGU	12	0	19q13.42
MIMAT0002843	hsa-miR-520b	AAAGUGCUUCCUUUUAGAGGG	12	0	19q13.42
MIMAT0002834	hsa-miR-520a-3p	AAAGUGCUUCCCUUUGGACUGU	12	0	19q13.42
MIMAT0000726	hsa-miR-373	GAAGUGCUUCGAUUUUGGGGUGU	12	0	19q13.42
MIMAT0000724	hsa-miR-372	AAAGUGCUGCGACAUUUGAGCGU	12	0	19q13.42
MIMAT0005931	hsa-miR-302e	UAAGUGCUUCCAUGCUU	12	0	11p15.4
MIMAT0000718	hsa-miR-302d	UAAGUGCUUCCAUGUUUGAGUGU	12	0	4q25
MIMAT0000717	hsa-miR-302c	UAAGUGCUUCCAUGUUUCAGUGG	12	0	4q25
MIMAT0000715	hsa-miR-302b	UAAGUGCUUCCAUGUUUUAGUAG	12	0	4q25
MIMAT0000684	hsa-miR-302a	UAAGUGCUUCCAUGUUUUGGUGA	12	0	4q25
MIMAT0000281	hsa-miR-224	CAAGUCACUAGUGGUUCCGUU	12	3	Xq28
MIMAT0000099	hsa-miR-101	UACAGUACUGUGAUAACUGAA	12	0	1p31.3| 9p24.1
MIMAT0000424	hsa-miR-128	UCACAGUGAACCGGUCUCUUU	11	5	2q21.3|3p22.3
MIMAT0003218	hsa-miR-92b	UAUUGCACUCGUCCCGGCCUCC	11	1	1q22
MIMAT0000092	hsa-miR-92a	UAUUGCACUUGUCCCGGCCUGU	11	1	13q31.3|Xq26.2
MIMAT0000441	hsa-miR-9	UCUUUGGUUAUCUAGCUGUAUGA	11	3	1q22|5q14.3|15q26.1
MIMAT0004924	hsa-miR-876-5p	UGGAUUUCUUUGUGAAUCACCA	11	2	9p21.1
MIMAT0003163	hsa-miR-539	GGAGAAAUUAUCCUUGGUGUGU	11	2	14q32.31
MIMAT0000719	hsa-miR-367	AAUUGCACUUUAGCAAUGGUGA	11	1	4q25
MIMAT0000707	hsa-miR-363	AAUUGCACGGUAUCCAUCUGUA	11	1	Xq26.2
MIMAT0000090	hsa-miR-32	UAUUGCACAUUACUAAGUUGCA	11	1	9q31.3
MIMAT0000081	hsa-miR-25	CAUUGCACUUGUCUCGGUCUGA	11	1	7q22.1
MIMAT0000439	hsa-miR-153	UUGCAUAGUCACAAAAGUGAUC	11	3	2q35|7q36.3
MIMAT0003339	hsa-miR-421	AUCAACAGACAUUAAUUGGGCGC	11	2	Xq13.2
MIMAT0000646	hsa-miR-155	UUAAUGCUAAUCGUGAUAGGGGU	11	0	21q21.3
MIMAT0003267	hsa-miR-599	GUUGUGUCAGUUUAUCAAAC	10	1	8q22.2
MIMAT0002820	hsa-miR-497	CAGCAGCACACUGUGGUUUGU	10	6	17p13.1
MIMAT0000461	hsa-miR-195	UAGCAGCACAGAAAUAUUGGC	10	7	17p13.1
MIMAT0000417	hsa-miR-15b	UAGCAGCACAUCAUGGUUUACA	10	8	3q25.33
MIMAT0000068	hsa-miR-15a	UAGCAGCACAUAAUGGUUUGUG	10	7	13q14.2
MIMAT0000242	hsa-miR-129-5p	CUUUUUGCGGUCUGGGCUUGC	10	4	11p11.2|7q32.1
MIMAT0001536	hsa-miR-429	UAAUACUGUCUGGUAAAACCGU	10	0	1p36.33
MIMAT0002172	hsa-miR-376b	AUCAUAGAGGAAAAUCCAUGUU	10	4	14q32.31
MIMAT0000729	hsa-miR-376a	AUCAUAGAGGAAAAUCCACGU	10	4	14q32.31
MIMAT0000617	hsa-miR-200c	UAAUACUGCCGGGUAAUGAUGGA	10	0	12p13.31
MIMAT0000318	hsa-miR-200b	UAAUACUGCCUGGUAAUGAUGA	10	0	1p36.33
MIMAT0000259	hsa-miR-182	UUUGGCAAUGGUAGAACUCACACU	10	6	7q32.2
MIMAT0003879	hsa-miR-758	UUUGUGACCUGGUCCACUAACC	9	1	14q32.31
MIMAT0001341	hsa-miR-424	CAGCAGCAAUUCAUGUUUUGAA	9	7	Xq26.3
MIMAT0004958	hsa-miR-301b	CAGUGCAAUGAUAUUGUCAAAGC	9	2	22q11.21
MIMAT0000688	hsa-miR-301a	CAGUGCAAUAGUAUUGUCAAAGC	9	2	17q22
MIMAT0000462	hsa-miR-206	UGGAAUGUAAGGAAGUGUGUGG	9	3	6p12.2
MIMAT0000069	hsa-miR-16	UAGCAGCACGUAAAUAUUGGCG	9	7	13q14.2|3q25.33
MIMAT0000429	hsa-miR-137	UUAUUGCUUAAGAAUACGCGUAG	9	1	1p21.3
MIMAT0000770	hsa-miR-133b	UUUGGUCCCCUUCAACCAGCUA	9	4	6p12.2
MIMAT0000427	hsa-miR-133a	UUUGGUCCCCUUCAACCAGCUG	9	4	20q13.33|18q11.2
MIMAT0000093	hsa-miR-93	CAAAGUGCUGUUCGUGCAGGUAG	8	2	7q22.1
MIMAT0003281	hsa-miR-613	AGGAAUGUUCCUUCUUUGCC	8	3	12p13.1
MIMAT0002853	hsa-miR-519d	CAAAGUGCCUCCCUUUAGAGUG	8	2	19q13.42
MIMAT0004763	hsa-miR-488	UUGAAAGGCUAUUUCUUGGUC	8	3	1q25.2
MIMAT0003885	hsa-miR-454	UAGUGCAAUAUUGCUUAUAGGGU	8	2	17q22
MIMAT0000720	hsa-miR-376c	AACAUAGAGGAAAUUCCACGU	8	1	14q32.31
MIMAT0001629	hsa-miR-329	AACACACCUGGUUAACCUCUUU	8	4	14q32.31
MIMAT0000419	hsa-miR-27b	UUCACAGUGGCUAAGUUCUGC	8	5	9q22.32
MIMAT0000084	hsa-miR-27a	UUCACAGUGGCUAAGUUCCGC	8	5	19p13.13
MIMAT0001413	hsa-miR-20b	CAAAGUGCUCAUAGUGCAGGUAG	8	2	Xq26.2
MIMAT0000075	hsa-miR-20a	UAAAGUGCUUAUAGUGCAGGUAG	8	2	13q31.3
MIMAT0000070	hsa-miR-17	CAAAGUGCUUACAGUGCAGGUAG	8	2	13q31.3
MIMAT0000758	hsa-miR-135b	UAUGGCUUUUCAUUCCUAUGUGA	8	1	1q32.1
MIMAT0000428	hsa-miR-135a	UAUGGCUUUUUAUUCCUAUGUGA	8	1	3p21.1|12q23.1
MIMAT0000691	hsa-miR-130b	CAGUGCAAUGAUGAAAGGGCAU	8	2	22q11.21
MIMAT0000425	hsa-miR-130a	CAGUGCAAUGUUAAAAGGGCAU	8	2	11q12.1
MIMAT0000104	hsa-miR-107	AGCAGCAUUGUACAGGGCUAUCA	8	1	10q23.31
MIMAT0000680	hsa-miR-106b	UAAAGUGCUGACAGUGCAGAU	8	2	7q22.1
MIMAT0000103	hsa-miR-106a	AAAAGUGCUUACAGUGCAGGUAG	8	2	Xq26.2
MIMAT0000101	hsa-miR-103a	AGCAGCAUUGUACAGGGCUAUGA	8	1	5q34|20p13
MIMAT0000416	hsa-miR-1	UGGAAUGUAAAGAAGUAUGUAU	8	3	20q13.33|18q11.2
MIMAT0000074	hsa-miR-19b	UGUGCAAAUCCAUGCAAAACUGA	8	4	13q31.3|Xq26.2
MIMAT0000073	hsa-miR-19a	UGUGCAAAUCUAUGCAAAACUGA	8	4	13q31.3
MIMAT0000759	hsa-miR-148b	UCAGUGCAUCACAGAACUUUGU	8	2	12q13.13
MIMAT0000437	hsa-miR-145	GUCCAGUUUUCCCAGGAAUCCCU	8	0	5q32
MIMAT0003389	hsa-miR-542-3p	UGUGACAGAUUGAUAACUGAAA	7	3	Xq26.3
MIMAT0001075	hsa-miR-384	AUUCCUAGAAAUUGUUCAUA	7	1	Xq21.1
MIMAT0000737	hsa-miR-382	GAAGUUGUUCGUGGUGGAUUCG	7	2	14q32.31
MIMAT0000730	hsa-miR-377	AUCACACAAAGGCAACUUUUGU	7	3	14q32.31
MIMAT0000753	hsa-miR-342-3p	UCUCACACAGAAAUCGCACCCGU	7	2	14q32.2
MIMAT0006764	hsa-miR-320d	AAAAGCUGGGUUGAGAGGA	7	2	13q14.11|Xq27.1
MIMAT0005793	hsa-miR-320c	AAAAGCUGGGUUGAGAGGGU	7	2	18q11.2|18q11.2
MIMAT0005792	hsa-miR-320b	AAAAGCUGGGUUGAGAGGGCAA	7	2	1p13.1|1q42.11
MIMAT0000510	hsa-miR-320a	AAAAGCUGGGUUGAGAGGGCGA	7	2	8p21.3
MIMAT0004959	hsa-miR-216b	AAAUCUCUGCAGGCAAAUGUGA	7	1	2p16.1
MIMAT0004687	hsa-miR-371-5p	ACUCAAACUGUGGGGGCACU	7	3	19q13.42
MIMAT0000438	hsa-miR-152	UCAGUGCAUGACAGAACUUGG	7	2	17q21.32
MIMAT0000243	hsa-miR-148a	UCAGUGCACUACAGAACUUUGU	7	2	7p15.2
MIMAT0005886	hsa-miR-1297	UUCAAGUAAUUCAGGUG	7	2	13q14.3
MIMAT0000089	hsa-miR-31	AGGCAAGAUGCUGGCAUAGCU	6	1	9p21.3
MIMAT0000083	hsa-miR-26b	UUCAAGUAAUUCAGGAUAGGU	6	2	2q35
MIMAT0000082	hsa-miR-26a	UUCAAGUAAUCCAGGAUAGGCU	6	2	3p22.2|12q14.1
MIMAT0003393	hsa-miR-425	AAUGACACGAUCACUCCCGUUGA	6	3	3p21.31
MIMAT0000710	hsa-miR-365	UAAUGCCCCUAAAAAUCCUUAU	6	3	16p13.12|17q11.2
MIMAT0004683	hsa-miR-362-3p	AACACACCUAUUCAAGGAUUCA	6	3	Xp11.23
MIMAT0000692	hsa-miR-30e	UGUAAACAUCCUUGACUGGAAG	6	0	1p34.2
MIMAT0000245	hsa-miR-30d	UGUAAACAUCCCCGACUGGAAG	6	0	8q24.22
MIMAT0000244	hsa-miR-30c	UGUAAACAUCCUACACUCUCAGC	6	0	6q13|1p34.2
MIMAT0000420	hsa-miR-30b	UGUAAACAUCCUACACUCAGCU	6	0	8q24.22
MIMAT0000087	hsa-miR-30a	UGUAAACAUCCUCGACUGGAAG	6	0	6q13
MIMAT0000100	hsa-miR-29b	UAGCACCAUUUGAAAUCAGUGUU	6	2	7q32.3|1q32.2
MIMAT0000280	hsa-miR-223	UGUCAGUUUGUCAAAUACCCCA	6	2	Xq12
MIMAT0000274	hsa-miR-217	UACUGCAUCAGGAACUGAUUGGA	6	1	2p16.1
MIMAT0000273	hsa-miR-216a	UAAUCUCAGCUGGCAACUGUGA	6	1	2p16.1
MIMAT0000271	hsa-miR-214	ACAGCAGGCACAGACAGGCAGU	6	5	1q24.3
MIMAT0000263	hsa-miR-199b-5p	CCCAGUGUUUAGACUAUCUGUUC	6	3	9q34.11
MIMAT0000455	hsa-miR-185	UGGAGAGAAAGGCAGUUCCUGA	6	5	22q11.21
MIMAT0000435	hsa-miR-143	UGAGAUGAAGCACUGUAGCUC	6	3	5q32
MIMAT0000250	hsa-miR-139-5p	UCUACAGUGCACGUGUCUCCAG	6	3	11q13.4
MIMAT0000703	hsa-miR-361-5p	UUAUCAGAAUCUCCAGGGGUAC	6	4	Xq21.2
MIMAT0002811	hsa-miR-202	AGAGGUAUAGGGCAUGGGAA	6	3	10q26.3
MIMAT0002878	hsa-miR-506	UAAGGCACCCUUCUGAGUAGA	6	7	Xq27.3
MIMAT0002870	hsa-miR-499-5p	UUAAGACUUGCAGUGAUGUUU	6	4	20q11.22
MIMAT0000268	hsa-miR-211	UUCCCUUUGUCAUCCUUCGCCU	6	2	15q13.3
MIMAT0000265	hsa-miR-204	UUCCCUUUGUCAUCCUAUGCCU	6	2	9q21.12
MIMAT0000261	hsa-miR-183	UAUGGCACUGGUAGAAUUCACU	6	1	7q32.2
MIMAT0000252	hsa-miR-7	UGGAAGACUAGUGAUUUUGUUGU	5	5	9q21.32|15q26.1|19p13.3
MIMAT0002818	hsa-miR-496	UGAGUAUUACAUGGCCAAUCUC	5	2	14q32.31
MIMAT0003327	hsa-miR-449b	AGGCAGUGUAUUGUUAGCUGGC	5	4	5q11.2
MIMAT0001541	hsa-miR-449a	UGGCAGUGUAUUGUUAGCUGGU	5	4	5q11.2
MIMAT0001627	hsa-miR-433	AUCAUGAUGGGCUCCUCGGUGU	5	3	14q32.2
MIMAT0001625	hsa-miR-431	UGUCUUGCAGGCCGUCAUGCA	5	3	14q32.2
MIMAT0000686	hsa-miR-34c-5p	AGGCAGUGUAGUUAGCUGAUUGC	5	5	11q23.1
MIMAT0000255	hsa-miR-34a	UGGCAGUGUCUUAGCUGGUUGU	5	4	1p36.22|1p36.22
MIMAT0003301	hsa-miR-33b	GUGCAUUGCUGUUGCAUUGC	5	1	17p11.2
MIMAT0000091	hsa-miR-33a	GUGCAUUGUAGUUGCAUUGCA	5	1	22q13.2
MIMAT0004693	hsa-miR-330-5p	UCUCUGGGCCUGUGUCUUAGGC	5	2	19q13.32
MIMAT0000756	hsa-miR-326	CCUCUGGGCCCUUCCUCCAG	5	2	11q13.4
MIMAT0000681	hsa-miR-29c	UAGCACCAUUUGAAAUCGGUUA	5	5	1q32.2
MIMAT0000086	hsa-miR-29a	UAGCACCAUCUGAAAUCGGUUA	5	5	7q32.3
MIMAT0000687	hsa-miR-299-3p	UAUGUGGGAUGGUAAACCGCUU	5	1	14q32.31
MIMAT0004679	hsa-miR-296-3p	GAGGGUUGGGUGGAGGCUCUCC	5	3	20q13.32
MIMAT0000279	hsa-miR-222	AGCUACAUCUGGCUACUGGGU	5	1	Xp11.3
MIMAT0000278	hsa-miR-221	AGCUACAUUGUCUGCUGGGUUUC	5	1	Xp11.3
MIMAT0000231	hsa-miR-199a-5p	CCCAGUGUUCAGACUACCUGUUC	5	1	19p13.2|1q24.3
MIMAT0000460	hsa-miR-194	UGUAACAGCAACUCCAUGUGGA	5	2	1q41|11q13.1
MIMAT0001412	hsa-miR-18b	UAAGGUGCAUCUAGUGCAGUUAG	5	2	Xq26.2
MIMAT0000072	hsa-miR-18a	UAAGGUGCAUCUAGUGCAGAUAG	5	1	13q31.3
MIMAT0002809	hsa-miR-146b-5p	UGAGAACUGAAUUCCAUAGGCU	5	4	10q24.32
MIMAT0000449	hsa-miR-146a	UGAGAACUGAAUUCCAUGGGUU	5	4	5q34
MIMAT0000422	hsa-miR-124	UAAGGCACGCGGUGAAUGCC	5	7	8p23.1|8q12.3|20q13.33
MIMAT0000254	hsa-miR-10b	UACCCUGUAGAACCGAAUUUGUG	5	3	2q31.1
MIMAT0000253	hsa-miR-10a	UACCCUGUAGAUCCGAAUUUGUG	5	3	17q21.32
MIMAT0000272	hsa-miR-215	AUGACCUAUGAAUUGACAGAC	5	0	1q41
MIMAT0000222	hsa-miR-192	CUGACCUAUGAAUUGACAGCC	5	0	11q13.1
MIMAT0004602	hsa-miR-125a-3p	ACAGGUGAGGUUCUUGGGAGCC	5	4	19q13.41
MIMAT0004922	hsa-miR-875-5p	UAUACCUCAGUUUUAUCAGGUG	4	2	8q22.2
MIMAT0004926	hsa-miR-708	AAGGAGCUUACAAUCUAGCUGGG	4	1	11q14.1
MIMAT0003258	hsa-miR-590-5p	GAGCUUAUUCAUAAAAGUGCAG	4	2	7q11.23
MIMAT0002874	hsa-miR-503	UAGCAGCGGGAACAGUUCUGCAG	4	1	Xq26.3
MIMAT0002177	hsa-miR-486-5p	UCCUGUACUGAGCUGCCCCGAG	4	2	8p11.21
MIMAT0000722	hsa-miR-370	GCCUGCUGGGGUGGAACCUGGU	4	4	14q32.2
MIMAT0000764	hsa-miR-339-5p	UCCCUGUCCUCCAGGAGCUCACG	4	4	7p22.3
MIMAT0000085	hsa-miR-28-5p	AAGGAGCUCACAGUCUAUUGAG	4	1	3q28
MIMAT0000076	hsa-miR-21	UAGCUUAUCAGACUGAUGUUGA	4	2	17q23.1
MIMAT0000266	hsa-miR-205	UCCUUCAUUCCACCGGAGUCUG	4	1	1q32.2
MIMAT0002819	hsa-miR-193b	AACUGGCCCUCAAAGUCCCGCU	4	3	16p13.12
MIMAT0000459	hsa-miR-193a-3p	AACUGGCCUACAAAGUCCCAGU	4	3	17q11.2
MIMAT0000452	hsa-miR-154	UAGGUUAUCCGUGUUGCCUUCG	4	3	14q32.31
MIMAT0000451	hsa-miR-150	UCUCCCAACCCUUGUACCAGUG	4	4	19q13.33
MIMAT0000434	hsa-miR-142-3p	UGUAGUGUUUCCUACUUUAUGGA	4	0	17q22
MIMAT0000431	hsa-miR-140-5p	CAGUGGUUUUACCCUAUGGUAG	4	0	16q22.1
MIMAT0000448	hsa-miR-136	ACUCCAUUUGUUUUGAUGAUGGA	4	1	14q32.2
MIMAT0001080	hsa-miR-196b	UAGGUAGUUUCCUGUUGUUGGG	3	1	7p15.2
MIMAT0000226	hsa-miR-196a	UAGGUAGUUUCAUGUUGUUGGG	3	1	17q21.32|12q13.13
MIMAT0000096	hsa-miR-98	UGAGGUAGUAAGUUGUAUUGUU	3	3	Xp11.22
MIMAT0000095	hsa-miR-96	UUUGGCACUAGCACAUUUUUGCU	3	7	7q32.2
MIMAT0004953	hsa-miR-873	GCAGGAACUUGUGAGUCUCCU	3	3	9p21.1
MIMAT0003328	hsa-miR-653	GUGUUGAAACAAUCUCUACUG	3	1	7q21.3
MIMAT0002876	hsa-miR-505	CGUCAACACUUGCUGGUUUCCU	3	4	Xq27.1
MIMAT0002175	hsa-miR-485-5p	AGAGGCUGGCCGUGAUGAAUUC	3	9	14q32.31
MIMAT0000773	hsa-miR-346	UGUCUGCCCGCAUGCCUGCCUCU	3	3	10q23.2
MIMAT0000752	hsa-miR-328	CUGGCCCUCUCUGCCCUUCCGU	3	3	16q22.1
MIMAT0000275	hsa-miR-218	UUGUGCUUGAUCUAACCAUGU	3	5	4p15.31|5q34
MIMAT0000450	hsa-miR-149	UCUGGCUCCGUGUCUUCACUCCC	3	2	2q37.3
MIMAT0005796	hsa-miR-1271	CUUGGCACCUAGCAAGCACUCA	3	7	5q35
MIMAT0000423	hsa-miR-125b	UCCCUGAGACCCUAACUUGUGA	3	1	11q24.1|21q21.1
MIMAT0000421	hsa-miR-122	UGGAGUGUGACAAUGGUGUUUG	3	3	18q21.31
MIMAT0000415	hsa-let-7i	UGAGGUAGUAGUUUGUGCUGUU	3	4	12q14.1
MIMAT0000414	hsa-let-7g	UGAGGUAGUAGUUUGUACAGUU	3	4	3p21.1
MIMAT0000067	hsa-let-7f	UGAGGUAGUAGAUUGUAUAGUU	3	4	9q22.32|Xp11.22
MIMAT0000066	hsa-let-7e	UGAGGUAGGAGGUUGUAUAGUU	3	4	19q13.41
MIMAT0000065	hsa-let-7d	AGAGGUAGUAGGUUGCAUAGUU	3	4	9q22.32
MIMAT0000064	hsa-let-7c	UGAGGUAGUAGGUUGUAUGGUU	3	4	21q21.1
MIMAT0000063	hsa-let-7b	UGAGGUAGUAGGUUGUGUGGUU	3	4	22q13.31
MIMAT0000062	hsa-let-7a	UGAGGUAGUAGGUUGUAUAGUU	3	4	9q22.32|11q24.1|22q13.31
MIMAT0000430	hsa-miR-138	AGCUGGUGUUGUGAAUCAGGCCG	3	1	16q13|3p21.32
MIMAT0003150	hsa-miR-455-5p	UAUGUGCCUUUGGACUACAUCG	2	0	9q32
MIMAT0000738	hsa-miR-383	AGAUCAGAAGGUGAUUGUGGCU	2	2	8p22
MIMAT0000765	hsa-miR-335	UCAAGAGCAAUAACGAAAAAUGU	2	3	7q32.2
MIMAT0000761	hsa-miR-324-5p	CGCAUCCCCUAGGGCAUUGGUGU	2	1	17p13.1
MIMAT0000080	hsa-miR-24	UGGCUCAGUUCAGCAGGAACAG	2	6	9q22.32|19p13.13
MIMAT0000276	hsa-miR-219-5p	UGAUUGUCCAAACGCAAUUCU	2	0	6p21.32|9q34.11
MIMAT0004960	hsa-miR-208b	AUAAGACGAACAAAAGGUUUGU	2	1	14q11.2
MIMAT0000241	hsa-miR-208a	AUAAGACGAGCAAAAAGCUUGU	2	2	14q11.2
MIMAT0000227	hsa-miR-197	UUCACCACCUUCUCCACCCAGC	2	1	1p13.3
MIMAT0000447	hsa-miR-134	UGUGACUGGUUGACCAGAGGGG	2	0	14q32.31
MIMAT0000443	hsa-miR-125a-5p	UCCCUGAGACCCUUUAACCUGUGA	2	1	19q13.41
MIMAT0004911	hsa-miR-874	CUGCCCUGGCCCGAGGGACCGA	2	1	5q31.2
MIMAT0004929	hsa-miR-190b	UGAUAUGUUUGAUAUUGGGUU	2	1	1q21.3
MIMAT0004929	hsa-miR-190	UGAUAUGUUUGAUAUUGGGUU	2	1	15q22.2
MIMAT0000763	hsa-miR-338-3p	UCCAGCAUCAGUGAUUUUGUUG	1	2	17q25.3
MIMAT0002875	hsa-miR-504	AGACCCUGGUCUGCACUCUAUC	1	2	Xq26.3
MIMAT0001339	hsa-miR-422a	ACUGGACUUAGGGUCAGAAGGC	1	1	15q22.31
MIMAT0003329	hsa-miR-411	UAGUAGACCGUAUAGCGUACG	1	1	14q32.31
MIMAT0000732	hsa-miR-378	ACUGGACUUGGAGUCAGAAGG	1	1	5q32
MIMAT0000728	hsa-miR-375	UUUGUUCGUUCGGCUCGCGUGA	1	0	2q35
MIMAT0000267	hsa-miR-210	CUGUGCGUGUGACAGCGGCUGA	1	0	11p15.5
MIMAT0000440	hsa-miR-191	CAACGGAAUCCCAAAAGCAGCUG	1	0	3p21.31
MIMAT0000077	hsa-miR-22	AAGCUGCCAGUUGAAGAACUGU	0	3	17p13.3
MIMAT0002807	hsa-miR-491-5p	AGUGGGGAACCCUUCCAUGAGG	0	2	9p21.3
MIMAT0002806	hsa-miR-490-3p	CAACCUGGAGGACUCCAUGCUG	0	1	7q33
MIMAT0001631	hsa-miR-451	AAACCGUUACCAUUACUGAGUU	0	1	17q11.2
MIMAT0000733	hsa-miR-379	UGGUAGACUAUGGAACGUAGG	0	2	14q32.31
