# Supplementary material for: Tissue Elasticity Regulated Tumor Gene Expression: Implication for Diagnostic Biomarkers of Primitive Neuroectodermal Tumor
Source: PLoS One. 2015 Mar 16;10(3):e0120336. doi: 10.1371/journal.pone.0120336 (PMC4361745; doi:10.1371/journal.pone.0120336)
Supplement: S2 Dataset — (XLS) [file pone.0120336.s002.xls]

## Sheet: Sheet1
Table S2. Comparison of up and downregulated gene sets to a set of genes unchanged by tissue elasticity. The Diana-mirExTra webserver was utilized to compare the predicted miRNA targets from each set of genes. Predicted miRNA targets from genes sets that were defined as upregulated (FC > 2), highly downregulated (FC <-10), or downregulated (a subset of 500 genes FC <-2) were compared to predicted…
Upregulated Set FC > 2				Downregulated Set FC <-10				Downregulated Set subset of 500 probes (FC<-2 )
miRNA	-ln(p value)	p value	genes over threshold	miRNA	-ln(p value)	p value	genes over threshold	miRNA	-ln(p value)	p value	genes over threshold
hsa-miR-615-5p	5.07	0.00626712	6	hsa-miR-380	43.74	1e-19	11	hsa-miR-19a	43.74	1e-19	74
hsa-miR-612	4.52	0.0108309	13	hsa-miR-381	43.74	1e-19	43	hsa-miR-19b	43.74	1e-19	75
hsa-miR-566	3.45	0.0314537	0	hsa-miR-340	43.74	1e-19	59	hsa-miR-23a	43.74	1e-19	38
hsa-miR-342-5p	3.24	0.0390345	3	hsa-miR-548b-5p	43.74	1e-19	27	hsa-miR-92a	43.74	1e-19	60
hsa-miR-630	3.07	0.0460234	53	hsa-miR-590-3p	43.74	1e-19	44	hsa-miR-101	43.74	1e-19	67
hsa-miR-331-3p	2.67	0.0689776	6	hsa-miR-548c-5p	43.74	1e-19	28	hsa-miR-203	43.74	1e-19	24
hsa-miR-650	2.53	0.0789073	7	hsa-miR-548c-3p	43.74	1e-19	40	hsa-miR-200b	43.74	1e-19	73
hsa-miR-296-5p	2.37	0.0927612	7	hsa-miR-548d-5p	43.74	1e-19	27	hsa-miR-23b	43.74	1e-19	38
hsa-miR-657	2.3	0.0993899	211	hsa-miR-300	43.74	1e-19	41	hsa-miR-142-5p	43.74	1e-19	42
hsa-miR-654-3p	2.28	0.102059	85	hsa-miR-944	43.74	1e-19	32	hsa-miR-144	43.74	1e-19	77
hsa-miR-423-3p	2.08	0.124165	0	hsa-miR-561	36.73	1.11022e-16	30	hsa-miR-186	43.74	1e-19	29
hsa-miR-635	2.01	0.132809	2	hsa-miR-548a-5p	36.73	1.11022e-16	28	hsa-miR-200c	43.74	1e-19	72
hsa-miR-326	1.99	0.136259	5	hsa-miR-92a	34.94	6.66134e-16	27	hsa-miR-369-3p	43.74	1e-19	59
hsa-miR-149	1.89	0.149989	3	hsa-miR-203	34.65	8.88178e-16	12	hsa-miR-380	43.74	1e-19	18
hsa-miR-486-3p	1.86	0.15499	6	hsa-miR-548d-3p	34.25	1.33227e-15	28	hsa-miR-381	43.74	1e-19	98
hsa-miR-605	1.8	0.164389	94	hsa-miR-495	33.74	2.22045e-15	59	hsa-miR-340	43.74	1e-19	145
hsa-miR-518e	1.79	0.166	0	hsa-miR-586	32.95	4.88498e-15	10	hsa-miR-338-5p	43.74	1e-19	47
hsa-miR-450a	1.67	0.186381	3	hsa-miR-543	32.74	5.9952e-15	23	hsa-miR-429	43.74	1e-19	70
hsa-miR-637	1.66	0.189025	8	hsa-miR-513-3p	31.97	1.29896e-14	19	hsa-miR-410	43.74	1e-19	95
hsa-miR-885-3p	1.59	0.203051	3	hsa-miR-579	31.33	2.4647e-14	20	hsa-miR-495	43.74	1e-19	134
hsa-miR-504	1.59	0.203115	2	hsa-miR-323-3p	30.25	7.27196e-14	7	hsa-miR-524-5p	43.74	1e-19	139
hsa-miR-125a-5p	1.59	0.203385	14	hsa-miR-369-3p	28.8	3.10307e-13	21	hsa-miR-520d-5p	43.74	1e-19	141
hsa-miR-365	1.56	0.2088	1	hsa-miR-410	28.5	4.17e-13	50	hsa-miR-518a-5p	43.74	1e-19	22
hsa-miR-503	1.55	0.210147	1	hsa-miR-587	27.78	8.55649e-13	7	hsa-miR-522	43.74	1e-19	40
hsa-miR-423-5p	1.52	0.218696	6	hsa-miR-144	27.49	1.14686e-12	35	hsa-miR-527	43.74	1e-19	28
hsa-miR-877	1.48	0.226424	1	hsa-miR-297	27.36	1.30551e-12	5	hsa-miR-513-3p	43.74	1e-19	38
hsa-miR-875-5p	1.42	0.239654	5	hsa-miR-33a	27.24	1.46871e-12	9	hsa-miR-559	43.74	1e-19	40
hsa-miR-655	1.34	0.260812	66	hsa-miR-338-5p	26.86	2.14917e-12	25	hsa-miR-560	43.74	1e-19	27
hsa-miR-518a-3p	1.33	0.263445	0	hsa-miR-186	26.63	2.69862e-12	9	hsa-miR-561	43.74	1e-19	40
hsa-miR-337-5p	1.28	0.275936	0	hsa-miR-137	26.17	4.30322e-12	43	hsa-miR-577	43.74	1e-19	17
hsa-miR-339-5p	1.25	0.284265	3	hsa-miR-155	25.92	5.50548e-12	17	hsa-miR-579	43.74	1e-19	38
hsa-miR-663	1.25	0.28618	5	hsa-miR-889	25.81	6.13298e-12	19	hsa-miR-582-5p	43.74	1e-19	30
hsa-miR-518f	1.24	0.287484	0	hsa-miR-33b	25.79	6.28497e-12	7	hsa-miR-548a-3p	43.74	1e-19	34
hsa-miR-654-5p	1.23	0.290101	159	hsa-miR-142-5p	25.75	6.49725e-12	17	hsa-miR-586	43.74	1e-19	17
hsa-miR-324-3p	1.23	0.291685	4	hsa-miR-559	25.41	9.20775e-12	25	hsa-miR-587	43.74	1e-19	12
hsa-miR-874	1.21	0.296658	4	hsa-miR-200c	25.2	1.1264e-11	34	hsa-miR-548b-5p	43.74	1e-19	56
hsa-miR-634	1.21	0.297734	3	hsa-miR-26a	24.58	2.10616e-11	19	hsa-miR-590-3p	43.74	1e-19	95
hsa-miR-760	1.19	0.303106	4	hsa-miR-520d-5p	24.53	2.20387e-11	67	hsa-miR-548a-5p	43.74	1e-19	56
hsa-miR-361-3p	1.19	0.303883	7	hsa-miR-374b	24.43	2.43399e-11	32	hsa-miR-548c-5p	43.74	1e-19	57
hsa-miR-606	1.17	0.307609	63	hsa-miR-23b	24.3	2.79509e-11	20	hsa-miR-548c-3p	43.74	1e-19	88
hsa-miR-214	1.17	0.308076	5	hsa-miR-26b	23.37	7.08706e-11	17	hsa-miR-548d-5p	43.74	1e-19	57
hsa-miR-766	1.15	0.315865	9	hsa-miR-200b	23.34	7.26735e-11	32	hsa-miR-548d-3p	43.74	1e-19	57
hsa-miR-744	1.14	0.317369	4	hsa-miR-133a	22.71	1.36039e-10	23	hsa-miR-656	43.74	1e-19	50
hsa-miR-370	1.1	0.33278	6	hsa-miR-429	22.57	1.57219e-10	30	hsa-miR-300	43.74	1e-19	97
hsa-miR-615-3p	1.08	0.336459	4	hsa-miR-527	22.47	1.72908e-10	11	hsa-miR-543	43.74	1e-19	53
hsa-miR-190	1.08	0.338634	0	hsa-miR-518a-5p	22.41	1.84371e-10	11	hsa-miR-374b	43.74	1e-19	66
hsa-miR-541	1.01	0.36149	10	hsa-miR-23a	21.74	3.61699e-10	18	hsa-miR-936	43.74	1e-19	15
hsa-miR-125b	0.99	0.369766	14	hsa-miR-92b	21.68	3.81073e-10	26	hsa-miR-944	43.74	1e-19	68
hsa-miR-661	0.98	0.371589	2	hsa-miR-524-5p	20.96	7.83071e-10	66	hsa-miR-297	43.74	1e-19	7
hsa-miR-553	0.96	0.381093	1	hsa-miR-656	20.75	9.72713e-10	21	hsa-miR-374a	36.73	1.11022e-16	46
hsa-miR-525-3p	0.89	0.409108	0	hsa-miR-548a-3p	20.7	1.0203e-09	14	hsa-miR-323-3p	36.73	1.11022e-16	20
hsa-miR-220	0.87	0.415264	1	hsa-miR-885-5p	20.55	1.18012e-09	4	hsa-miR-568	36.73	1.11022e-16	42
hsa-miR-328	0.87	0.416597	8	hsa-miR-871	19.71	2.75399e-09	13	hsa-miR-199a-3p	35.63	3.33067e-16	21
hsa-miR-424	0.87	0.418101	19	hsa-miR-568	19.66	2.88052e-09	19	hsa-miR-498	35.63	3.33067e-16	17
hsa-miR-491-5p	0.83	0.432551	1	hsa-miR-618	19.45	3.55117e-09	5	hsa-miR-576-5p	35.63	3.33067e-16	24
hsa-miR-658	0.75	0.469186	75	hsa-miR-141	19.37	3.86295e-09	21	hsa-miR-129-5p	35.35	4.44089e-16	10
hsa-miR-768-5p	0.74	0.473309	2	hsa-miR-133b	19.16	4.75833e-09	21	hsa-miR-570	35.35	4.44089e-16	33
hsa-miR-99a	0.7	0.495484	5	hsa-miR-641	19.11	4.97828e-09	13	hsa-miR-26b	35.12	5.55112e-16	43
hsa-miR-362-5p	0.69	0.49693	0	hsa-miR-500	18.74	7.2356e-09	4	hsa-miR-199b-3p	35.12	5.55112e-16	21
hsa-miR-208b	0.68	0.504815	3	hsa-miR-101	18.48	9.36225e-09	26	hsa-miR-371-3p	34.79	7.77156e-16	8
hsa-miR-632	0.68	0.505482	4	hsa-miR-135a	18.45	9.7082e-09	18	hsa-miR-212	33.84	1.9984e-15	15
hsa-miR-596	0.67	0.508617	1	hsa-miR-600	18.38	1.03258e-08	9	hsa-miR-34c-3p	33.3	3.44169e-15	6
hsa-miR-575	0.64	0.525668	158	hsa-miR-421	18.17	1.27428e-08	5	hsa-miR-452	32.93	4.996e-15	11
hsa-miR-671-5p	0.63	0.529377	8	hsa-miR-194	18.03	1.47291e-08	1	hsa-miR-181d	32.47	7.88258e-15	55
hsa-miR-940	0.63	0.531082	20	hsa-miR-34c-3p	17.95	1.59565e-08	4	hsa-miR-26a	32.24	9.88098e-15	42
hsa-miR-125a-3p	0.63	0.531818	3	hsa-miR-199b-3p	17.9	1.67089e-08	12	hsa-miR-299-5p	32.08	1.16573e-14	5
hsa-miR-651	0.61	0.538053	4	hsa-miR-105	17.73	1.995e-08	5	hsa-miR-511	31.9	1.39888e-14	10
hsa-miR-631	0.61	0.54074	18	hsa-miR-129-5p	17.68	2.08637e-08	5	hsa-miR-21	31.76	1.60982e-14	23
hsa-miR-665	0.58	0.556584	6	hsa-miR-181d	17.48	2.55178e-08	37	hsa-miR-607	31.61	1.86517e-14	38
hsa-miR-608	0.57	0.564776	15	hsa-miR-374a	17.28	3.12386e-08	24	hsa-miR-30c	31.38	2.35367e-14	83
hsa-miR-147b	0.56	0.569755	31	hsa-miR-199a-3p	16.87	4.68181e-08	11	hsa-miR-30d	31.13	2.9976e-14	83
hsa-miR-567	0.56	0.570805	0	hsa-miR-27a	16.81	4.99237e-08	24	hsa-miR-603	31.13	3.0087e-14	245
hsa-miR-16	0.55	0.576778	16	hsa-miR-607	16.75	5.28591e-08	13	hsa-miR-889	30.79	4.21885e-14	25
hsa-miR-100	0.53	0.583716	3	hsa-miR-371-3p	16.5	6.78074e-08	7	hsa-miR-556-3p	30.53	5.4845e-14	5
hsa-miR-24	0.52	0.592779	2	hsa-miR-30a	16.48	6.93129e-08	41	hsa-miR-30e	30.26	7.17204e-14	85
hsa-miR-449a	0.52	0.593396	5	hsa-miR-488	16.4	7.48283e-08	1	hsa-miR-513-5p	30.17	7.88258e-14	53
hsa-miR-151-5p	0.51	0.599651	2	hsa-miR-555	16.4	7.48633e-08	7	hsa-miR-501-5p	29.88	1.04583e-13	10
hsa-miR-516a-3p	0.5	0.601347	2	hsa-miR-433	16.28	8.48941e-08	2	hsa-miR-30a	29.8	1.13243e-13	87
hsa-miR-554	0.5	0.60235	0	hsa-miR-494	15.99	1.12632e-07	9	hsa-miR-34b	29.7	1.2601e-13	6
hsa-miR-432	0.46	0.627175	0	hsa-miR-486-5p	15.72	1.48795e-07	2	hsa-miR-132	29.5	1.53877e-13	21
hsa-miR-647	0.46	0.628514	2	hsa-miR-188-5p	15.47	1.90825e-07	5	hsa-miR-494	29.26	1.94289e-13	13
hsa-miR-15a	0.46	0.62977	16	hsa-miR-448	15.35	2.14612e-07	24	hsa-miR-450b-5p	29.11	2.27707e-13	34
hsa-miR-515-3p	0.46	0.629825	1	hsa-miR-560	15.34	2.15574e-07	16	hsa-miR-106a	28.64	3.61045e-13	63
hsa-miR-324-5p	0.44	0.643524	0	hsa-miR-770-5p	15.23	2.4274e-07	5	hsa-miR-204	28.45	4.40425e-13	14
hsa-miR-330-5p	0.43	0.650125	7	hsa-miR-501-5p	15.2	2.49258e-07	2	hsa-miR-488	28.16	5.88751e-13	11
hsa-miR-517c	0.42	0.65204	0	hsa-miR-514	15.19	2.51629e-07	3	hsa-miR-600	28.05	6.51257e-13	13
hsa-miR-34c-5p	0.4	0.663778	2	hsa-miR-139-5p	15.08	2.8172e-07	13	hsa-miR-181c	28.03	6.69909e-13	68
hsa-miR-151-3p	0.4	0.667203	2	hsa-miR-19b	14.96	3.1541e-07	32	hsa-miR-92b	27.96	7.14206e-13	63
hsa-miR-887	0.4	0.669098	2	hsa-miR-872	14.91	3.33241e-07	1	hsa-miR-33b	27.42	1.23357e-12	7
hsa-let-7d	0.39	0.673431	8	hsa-miR-19a	14.83	3.6246e-07	33	hsa-miR-141	27.39	1.26588e-12	32
hsa-miR-338-3p	0.37	0.68776	1	hsa-miR-212	14.74	3.93622e-07	6	hsa-miR-25	27.33	1.34326e-12	39
hsa-miR-510	0.37	0.687765	4	hsa-miR-616	14.71	4.07405e-07	3	hsa-miR-181b	27.29	1.39999e-12	58
hsa-miR-449b	0.36	0.697431	2	hsa-miR-452	14.67	4.22365e-07	4	hsa-miR-194	27.24	1.4706e-12	10
hsa-miR-502-5p	0.35	0.699678	0	hsa-miR-34b	14.67	4.2391e-07	5	hsa-miR-641	27.13	1.64602e-12	22
hsa-miR-34a	0.35	0.703763	147	hsa-miR-636	14.54	4.82599e-07	11	hsa-miR-33a	26.55	2.9341e-12	6
hsa-miR-652	0.34	0.707904	2	hsa-miR-299-5p	14.43	5.38554e-07	5	hsa-miR-618	26.5	3.09119e-12	5
hsa-miR-135b	0.34	0.708306	9	hsa-miR-136	14.28	6.2518e-07	1	hsa-miR-137	26.09	4.65317e-12	75
hsa-miR-656	0.32	0.720037	48	hsa-miR-570	14.26	6.39659e-07	12	hsa-miR-496	26.03	4.94171e-12	19
hsa-miR-509-3p	0.32	0.720828	1	hsa-miR-30e	14.21	6.70157e-07	38	hsa-miR-499-5p	26.02	4.9678e-12	12
hsa-miR-484	0.31	0.726462	2	hsa-miR-580	14.15	7.1246e-07	5	hsa-miR-133a	25.99	5.14133e-12	38
hsa-miR-550	0.31	0.72891	1	hsa-miR-27b	14.05	7.88897e-07	25	hsa-miR-448	25.95	5.32818e-12	66
hsa-miR-920	0.31	0.733217	7	hsa-miR-154	14.01	8.19862e-07	1	hsa-miR-153	25.84	5.94935e-12	49
hsa-miR-497	0.3	0.736476	20	hsa-miR-506	13.98	8.41125e-07	42	hsa-miR-500	25.7	6.8896e-12	5
hsa-miR-922	0.3	0.740244	4	hsa-miR-32	13.92	8.96579e-07	28	hsa-miR-20a	25.62	7.40885e-12	70
hsa-miR-451	0.29	0.740877	1	hsa-miR-127-5p	13.84	9.67317e-07	2	hsa-miR-569	25.58	7.74592e-12	12
hsa-miR-363	0.29	0.746385	4	hsa-miR-135b	13.82	9.89906e-07	16	hsa-miR-27a	25.39	9.38416e-12	54
hsa-miR-941	0.28	0.751372	1	hsa-miR-509-5p	13.76	1.04788e-06	5	hsa-miR-562	25.28	1.03946e-11	9
hsa-miR-939	0.28	0.754258	3	hsa-miR-936	13.7	1.11227e-06	9	hsa-miR-363	25.23	1.09598e-11	31
hsa-miR-138	0.28	0.754705	9	hsa-miR-513-5p	13.65	1.17177e-06	21	hsa-miR-320	24.99	1.39797e-11	19
hsa-miR-492	0.28	0.755431	3	hsa-miR-217	13.57	1.2746e-06	3	hsa-miR-520f	24.83	1.64389e-11	39
hsa-miR-371-3p	0.27	0.75779	0	hsa-miR-501-3p	13.51	1.35348e-06	8	hsa-miR-519c-3p	24.35	2.63904e-11	61
hsa-miR-921	0.27	0.759225	3	hsa-miR-576-5p	13.49	1.37853e-06	8	hsa-miR-30b	24.3	2.792e-11	86
hsa-miR-126	0.25	0.77158	3	hsa-miR-30d	13.48	1.39803e-06	37	hsa-miR-501-3p	24.24	2.94799e-11	13
hsa-miR-924	0.24	0.780601	0	hsa-miR-556-3p	13.44	1.44465e-06	5	hsa-miR-409-3p	24	3.75194e-11	5
hsa-miR-574-3p	0.24	0.781323	0	hsa-miR-582-5p	13.37	1.55643e-06	14	hsa-miR-27b	23.67	5.20874e-11	52
hsa-miR-29b	0.24	0.78518	12	hsa-miR-204	13.31	1.65625e-06	7	hsa-miR-520h	23.61	5.54224e-11	22
hsa-miR-195	0.23	0.787824	13	hsa-miR-216a	13.27	1.72409e-06	3	hsa-miR-421	23.58	5.73388e-11	10
hsa-miR-942	0.23	0.790938	1	hsa-miR-578	13.19	1.85234e-06	5	hsa-miR-211	23.45	6.48698e-11	12
hsa-miR-611	0.22	0.796804	5	hsa-miR-30c	13.17	1.89134e-06	36	hsa-miR-512-3p	23.32	7.4401e-11	39
hsa-miR-193a-3p	0.22	0.800059	1	hsa-miR-376b	13.15	1.94044e-06	2	hsa-miR-649	23.3	7.54012e-11	6
hsa-miR-519e	0.22	0.800283	1	hsa-miR-450b-5p	13.12	1.99961e-06	13	hsa-miR-487a	23.01	1.00998e-10	9
hsa-miR-215	0.22	0.801677	1	hsa-miR-768-3p	13.11	2.00694e-06	11	hsa-miR-573	22.99	1.02682e-10	6
hsa-miR-216b	0.21	0.804939	3	hsa-miR-362-5p	13.1	2.03862e-06	5	hsa-miR-200a	22.88	1.15585e-10	36
hsa-miR-576-5p	0.21	0.80812	40	hsa-miR-337-3p	13.07	2.09204e-06	1	hsa-miR-105	22.85	1.19038e-10	15
hsa-miR-29a	0.21	0.808855	9	hsa-miR-9	13.05	2.14738e-06	39	hsa-miR-140-5p	22.77	1.28246e-10	12
hsa-miR-525-5p	0.2	0.815088	1	hsa-miR-431	13.02	2.19623e-06	2	hsa-miR-499-3p	22.71	1.36619e-10	22
hsa-miR-346	0.2	0.816337	1	hsa-miR-557	13	2.23894e-06	7	hsa-miR-136	22.58	1.54875e-10	5
hsa-miR-325	0.2	0.816756	2	hsa-miR-802	12.91	2.47229e-06	10	hsa-miR-580	22.4	1.85248e-10	10
hsa-miR-516b	0.19	0.820003	3	hsa-miR-330-3p	12.53	3.60773e-06	16	hsa-miR-935	22.29	2.07174e-10	2
hsa-miR-362-3p	0.19	0.82587	0	hsa-miR-181c	12.48	3.76601e-06	35	hsa-miR-154	22.24	2.1897e-10	1
hsa-miR-455-3p	0.19	0.826601	0	hsa-miR-592	12.48	3.77036e-06	3	hsa-miR-371-5p	22.08	2.56564e-10	13
hsa-miR-188-3p	0.18	0.82721	3	hsa-miR-549	12.41	4.06611e-06	9	hsa-miR-330-3p	22.04	2.65714e-10	39
hsa-miR-139-3p	0.18	0.827641	2	hsa-miR-30b	12.4	4.09391e-06	39	hsa-miR-519b-3p	21.79	3.40907e-10	60
hsa-miR-25	0.18	0.832125	6	hsa-miR-409-5p	12.28	4.61271e-06	1	hsa-miR-384	21.68	3.8223e-10	2
hsa-miR-488	0.18	0.83225	0	hsa-miR-181b	12.18	5.11068e-06	40	hsa-miR-32	21.55	4.34789e-10	62
hsa-miR-644	0.18	0.833349	0	hsa-miR-649	12.16	5.20914e-06	1	hsa-miR-367	21.53	4.43337e-10	47
hsa-let-7f	0.17	0.83815	20	hsa-miR-487a	12.03	5.94429e-06	5	hsa-miR-532-5p	21.52	4.46877e-10	5
hsa-miR-636	0.17	0.838772	3	hsa-miR-219-2-3p	11.96	6.34922e-06	3	hsa-miR-506	21.5	4.57461e-10	81
hsa-miR-576-3p	0.17	0.841685	28	hsa-miR-28-3p	11.81	7.4076e-06	0	hsa-miR-139-5p	21.39	5.12715e-10	18
hsa-miR-633	0.16	0.844053	5	hsa-miR-384	11.74	7.90368e-06	1	hsa-miR-875-3p	21.31	5.55181e-10	8
hsa-miR-514	0.16	0.84452	1	hsa-miR-617	11.72	8.08555e-06	7	hsa-miR-590-5p	21.28	5.68024e-10	7
hsa-miR-604	0.16	0.844988	175	hsa-miR-223	11.69	8.37043e-06	8	hsa-miR-872	21.27	5.75005e-10	3
hsa-miR-626	0.16	0.848089	2	hsa-miR-542-5p	11.67	8.52541e-06	4	hsa-miR-205	21.26	5.82141e-10	17
hsa-miR-520a-5p	0.16	0.848421	0	hsa-miR-512-3p	11.61	9.02507e-06	17	hsa-miR-555	20.98	7.67528e-10	13
hsa-let-7e	0.16	0.849994	21	hsa-miR-496	11.58	9.27511e-06	7	hsa-miR-145	20.83	8.95055e-10	30
hsa-miR-646	0.16	0.851865	8	hsa-miR-222	11.54	9.66825e-06	7	hsa-miR-551b	20.25	1.58996e-09	30
hsa-miR-198	0.15	0.858872	3	hsa-miR-502-3p	11.5	1.00783e-05	7	hsa-miR-519a	20.2	1.67523e-09	59
hsa-miR-422a	0.15	0.859742	0	hsa-miR-376a	11.49	1.01348e-05	1	hsa-miR-383	19.77	2.57356e-09	3
hsa-miR-516a-5p	0.14	0.862285	0	hsa-miR-511	11.48	1.0256e-05	3	hsa-miR-509-5p	19.64	2.9471e-09	13
hsa-miR-923	0.14	0.863743	0	hsa-miR-590-5p	11.36	1.15882e-05	3	hsa-miR-876-5p	19.62	3.01171e-09	3
hsa-miR-645	0.14	0.863782	0	hsa-miR-507	11.21	1.34596e-05	16	hsa-miR-890	19.56	3.1764e-09	3
hsa-miR-95	0.14	0.86427	2	hsa-miR-25	11.2	1.36295e-05	18	hsa-miR-544	19.47	3.48433e-09	13
hsa-miR-10b	0.14	0.868662	1	hsa-miR-643	11.18	1.38615e-05	1	hsa-miR-155	19.26	4.2845e-09	25
hsa-miR-565	0.13	0.870584	3	hsa-miR-382	11.16	1.41901e-05	2	hsa-miR-655	19.24	4.36828e-09	67
hsa-miR-662	0.13	0.871622	0	hsa-miR-577	11.15	1.43731e-05	6	hsa-miR-382	19.16	4.73492e-09	9
hsa-miR-199b-5p	0.13	0.872857	6	hsa-miR-509-3-5p	10.98	1.69742e-05	2	hsa-miR-636	19.08	5.16914e-09	27
hsa-miR-29c	0.13	0.872908	11	hsa-miR-153	10.83	1.97307e-05	23	hsa-miR-643	18.77	7.0291e-09	2
hsa-miR-505	0.13	0.874105	2	hsa-miR-129-3p	10.74	2.16012e-05	2	hsa-miR-409-5p	18.71	7.45581e-09	5
hsa-miR-129-3p	0.13	0.874477	1	hsa-miR-124	10.73	2.17732e-05	40	hsa-miR-135a	18.71	7.45907e-09	33
hsa-let-7b	0.13	0.876019	20	hsa-miR-320	10.69	2.26148e-05	11	hsa-miR-520g	18.64	7.9646e-09	25
hsa-miR-889	0.13	0.876353	8	hsa-miR-200a	10.6	2.47533e-05	22	hsa-miR-216b	18.46	9.55543e-09	14
hsa-miR-181a	0.13	0.877125	59	hsa-miR-298	10.6	2.4785e-05	6	hsa-miR-93	18.45	9.67364e-09	65
hsa-miR-296-3p	0.13	0.877527	0	hsa-miR-190	10.51	2.72495e-05	1	hsa-miR-578	18.34	1.08336e-08	10
hsa-miR-411	0.12	0.878755	0	hsa-miR-127-3p	10.48	2.78692e-05	0	hsa-miR-373	18.3	1.11881e-08	39
hsa-miR-574-5p	0.12	0.878835	0	hsa-miR-409-3p	10.48	2.78791e-05	0	hsa-miR-217	18.25	1.17817e-08	14
hsa-miR-140-5p	0.12	0.881901	2	hsa-miR-886-5p	10.45	2.89085e-05	7	hsa-miR-519d	17.78	1.88869e-08	63
hsa-miR-890	0.12	0.882148	1	hsa-miR-221	10.42	2.97887e-05	9	hsa-miR-672	17.65	2.14403e-08	4
hsa-miR-128a	0.12	0.882459	11	hsa-miR-603	10.38	3.09656e-05	108	hsa-miR-871	17.41	2.73401e-08	19
hsa-miR-675	0.12	0.884952	0	hsa-miR-801	10.37	3.12217e-05	6	hsa-miR-220c	17.4	2.77311e-08	241
hsa-miR-219-1-3p	0.12	0.884995	2	hsa-miR-211	10.3	3.34087e-05	6	hsa-miR-182	17.38	2.81352e-08	57
hsa-miR-342-3p	0.12	0.885121	0	hsa-miR-499-3p	10.19	3.74127e-05	13	hsa-miR-545	17.35	2.89051e-08	21
hsa-miR-412	0.12	0.885212	0	hsa-miR-545	10.17	3.8197e-05	9	hsa-miR-885-5p	17.29	3.07273e-08	2
hsa-miR-767-3p	0.11	0.887184	2	hsa-miR-373	10.16	3.84066e-05	24	hsa-miR-502-3p	17.25	3.20295e-08	9
hsa-miR-933	0.11	0.892786	0	hsa-miR-628-3p	10.06	4.25341e-05	4	hsa-miR-130a	17.25	3.2212e-08	53
hsa-miR-485-5p	0.11	0.893355	6	hsa-miR-935	10.04	4.33102e-05	3	hsa-miR-17	17.17	3.46122e-08	62
hsa-miR-549	0.11	0.89467	18	hsa-miR-218	10.03	4.3654e-05	14	hsa-miR-146b-5p	17.17	3.48974e-08	4
hsa-miR-379	0.11	0.894955	0	hsa-miR-193b	10.02	4.42948e-05	5	hsa-miR-130b	17.15	3.52979e-08	51
hsa-miR-199a-5p	0.11	0.895671	4	hsa-miR-363	9.93	4.83838e-05	12	hsa-miR-106b	17.12	3.65233e-08	65
hsa-miR-190b	0.1	0.89799	18	hsa-miR-532-5p	9.91	4.96648e-05	2	hsa-miR-372	17	4.12855e-08	78
hsa-miR-383	0.1	0.89805	1	hsa-miR-551b	9.7	6.11627e-05	12	hsa-miR-433	16.99	4.14635e-08	2
hsa-miR-653	0.1	0.898478	0	hsa-miR-450b-3p	9.67	6.26795e-05	2	hsa-miR-337-3p	16.87	4.68392e-08	3
hsa-miR-765	0.1	0.900276	4	hsa-miR-520h	9.57	6.93427e-05	14	hsa-miR-768-3p	16.73	5.39346e-08	12
hsa-miR-625	0.1	0.900513	2	hsa-miR-623	9.52	7.3238e-05	2	hsa-miR-362-5p	16.38	7.63915e-08	4
hsa-miR-103	0.1	0.901668	17	hsa-miR-581	9.4	8.19455e-05	2	hsa-miR-361-5p	16.29	8.34281e-08	25
hsa-miR-33b	0.1	0.902201	8	hsa-miR-499-5p	9.31	9.04375e-05	2	hsa-miR-20b	16.25	8.73876e-08	61
hsa-miR-146b-3p	0.1	0.90471	0	hsa-miR-522	9.27	9.33559e-05	8	hsa-miR-520e	16.22	9.01541e-08	68
hsa-miR-614	0.09	0.909525	5	hsa-miR-377	9.2	0.000100299	8	hsa-miR-616	16.2	9.14533e-08	5
hsa-miR-708	0.09	0.910893	149	hsa-miR-613	9.19	0.000101299	9	hsa-miR-507	16.17	9.43969e-08	29
hsa-miR-10a	0.09	0.912389	1	hsa-miR-182	9.19	0.000101467	26	hsa-miR-567	16.09	1.02027e-07	3
hsa-miR-490-3p	0.08	0.914573	0	hsa-miR-132	9.13	0.000108364	7	hsa-miR-509-3-5p	16.01	1.11112e-07	12
hsa-miR-136	0.08	0.914669	0	hsa-miR-96	9.07	0.000114439	29	hsa-miR-425	15.98	1.14616e-07	6
hsa-miR-187	0.08	0.915343	7	hsa-miR-329	9.07	0.000114877	4	hsa-miR-301b	15.94	1.1857e-07	51
hsa-miR-330-3p	0.08	0.916035	7	hsa-miR-519b-3p	9.01	0.000122043	30	hsa-miR-302c	15.93	1.20533e-07	40
hsa-miR-526b	0.08	0.918187	4	hsa-miR-875-3p	8.95	0.000128461	4	hsa-miR-135b	15.9	1.23629e-07	24
hsa-miR-22	0.08	0.920034	4	hsa-miR-519c-3p	8.94	0.000130323	30	hsa-miR-301a	15.85	1.30514e-07	51
hsa-miR-584	0.08	0.920233	1	hsa-miR-518d-3p	8.91	0.000134447	3	hsa-miR-520b	15.81	1.3561e-07	67
hsa-let-7c	0.08	0.922163	20	hsa-miR-143	8.88	0.000138652	6	hsa-miR-223	15.77	1.40434e-07	7
hsa-miR-523	0.07	0.925729	0	hsa-miR-562	8.8	0.000150479	4	hsa-miR-937	15.72	1.47715e-07	4
hsa-miR-502-3p	0.07	0.928944	0	hsa-miR-21	8.61	0.000181518	6	hsa-miR-526b	15.68	1.54327e-07	13
hsa-miR-376a	0.07	0.929439	1	hsa-miR-942	8.54	0.000194534	4	hsa-miR-576-3p	15.65	1.58215e-07	5
hsa-miR-518d-5p	0.07	0.929824	0	hsa-miR-140-5p	8.54	0.000195028	5	hsa-miR-302b	15.64	1.59952e-07	40
hsa-miR-483-5p	0.07	0.930226	1	hsa-miR-567	8.51	0.000200226	4	hsa-miR-375	15.55	1.75604e-07	6
hsa-miR-453	0.06	0.932887	1	hsa-miR-454	8.47	0.000208905	25	hsa-miR-224	15.55	1.76274e-07	8
hsa-miR-194	0.06	0.936777	0	hsa-miR-485-3p	8.45	0.000212948	3	hsa-miR-520d-3p	15.31	2.22149e-07	74
hsa-miR-483-3p	0.06	0.938592	1	hsa-miR-672	8.44	0.000215271	5	hsa-miR-302a	15.3	2.25822e-07	44
hsa-miR-508-3p	0.06	0.939029	2	hsa-miR-367	8.32	0.000241464	19	hsa-miR-196a	15.14	2.65455e-07	7
hsa-let-7a	0.06	0.939197	20	hsa-miR-365	8.32	0.000241542	8	hsa-miR-302d	15.11	2.72589e-07	39
hsa-miR-564	0.06	0.94094	6	hsa-miR-130a	8.31	0.000244983	26	hsa-miR-758	15.08	2.79682e-07	2
hsa-miR-98	0.06	0.940997	20	hsa-miR-519a	8.28	0.000251731	30	hsa-miR-557	14.99	3.07204e-07	3
hsa-miR-518d-3p	0.05	0.942449	1	hsa-miR-202	8.26	0.000256903	10	hsa-miR-107	14.98	3.10547e-07	45
hsa-miR-335	0.05	0.942614	1	hsa-miR-147	8.25	0.00026094	13	hsa-miR-520c-3p	14.98	3.11227e-07	67
hsa-miR-934	0.05	0.943375	0	hsa-miR-520f	8.24	0.000262356	19	hsa-miR-9	14.85	3.5444e-07	53
hsa-miR-588	0.05	0.946576	4	hsa-miR-934	8.16	0.000284499	1	hsa-miR-181a	14.78	3.77512e-07	74
hsa-miR-375	0.05	0.947085	2	hsa-miR-205	8.13	0.000293354	10	hsa-miR-143	14.64	4.34364e-07	10
hsa-miR-499-5p	0.05	0.947483	1	hsa-miR-106a	8.1	0.000301899	27	hsa-miR-329	14.51	4.97952e-07	7
hsa-miR-139-5p	0.05	0.949409	7	hsa-miR-891b	8.06	0.000315211	6	hsa-miR-628-5p	14.43	5.36539e-07	3
hsa-miR-873	0.04	0.951268	2	hsa-miR-361-5p	8.05	0.000316017	13	hsa-miR-195	14.4	5.56888e-07	43
hsa-miR-943	0.04	0.957165	0	hsa-miR-940	7.94	0.000352926	8	hsa-miR-520a-3p	14.38	5.67927e-07	67
hsa-miR-671-3p	0.04	0.957493	4	hsa-miR-216b	7.93	0.0003571	3	hsa-miR-539	14.33	5.96004e-07	16
hsa-miR-578	0.04	0.957553	11	hsa-miR-539	7.9	0.000369392	3	hsa-miR-376a	14.3	6.15294e-07	3
hsa-miR-17	0.04	0.959422	14	hsa-miR-519d	7.86	0.000385081	27	hsa-miR-124	14.18	6.89571e-07	74
hsa-miR-589	0.04	0.95991	1	hsa-miR-18a	7.85	0.000389422	11	hsa-miR-133b	14.09	7.52607e-07	36
hsa-miR-18a	0.03	0.96085	6	hsa-miR-128b	7.84	0.000391012	20	hsa-miR-617	14.09	7.58849e-07	10
hsa-miR-15b	0.03	0.961537	14	hsa-miR-655	7.83	0.000394148	23	hsa-miR-620	13.85	9.65255e-07	3
hsa-miR-624	0.03	0.962361	2	hsa-miR-197	7.78	0.000416544	5	hsa-miR-218	13.74	1.07493e-06	36
hsa-miR-192	0.03	0.96345	10	hsa-miR-595	7.75	0.000430058	0	hsa-miR-331-5p	13.69	1.12548e-06	10
hsa-miR-639	0.03	0.964689	1	hsa-miR-933	7.6	0.000496803	1	hsa-miR-938	13.66	1.15903e-06	2
hsa-miR-183	0.03	0.965041	10	hsa-miR-145	7.6	0.00049799	6	hsa-miR-206	13.57	1.27668e-06	30
hsa-miR-107	0.03	0.965751	17	hsa-miR-633	7.58	0.000508484	2	hsa-miR-190	13.55	1.2917e-06	8
hsa-miR-105	0.03	0.966475	5	hsa-miR-362-3p	7.4	0.000606203	6	hsa-miR-514	13.53	1.3214e-06	1
hsa-miR-552	0.03	0.966984	1	hsa-miR-193a-3p	7.36	0.000632431	2	hsa-miR-196b	13.52	1.33854e-06	6
hsa-miR-323-5p	0.03	0.967667	2	hsa-miR-128a	7.23	0.0007199	23	hsa-miR-519e	13.5	1.36386e-06	8
hsa-miR-623	0.03	0.967853	1	hsa-miR-302c	7.14	0.000791107	18	hsa-miR-103	13.48	1.38808e-06	46
hsa-miR-134	0.03	0.968046	0	hsa-miR-181a	7.1	0.000821573	39	hsa-miR-188-5p	13.34	1.60644e-06	7
hsa-miR-297	0.03	0.969103	2	hsa-miR-520d-3p	7.08	0.000838935	32	hsa-miR-222	13.26	1.73407e-06	9
hsa-miR-551a	0.03	0.9696	0	hsa-miR-516a-5p	7.05	0.000866284	0	hsa-miR-342-3p	13.24	1.77754e-06	5
hsa-miR-143	0.03	0.969877	2	hsa-miR-134	7.02	0.000887329	1	hsa-miR-216a	13.2	1.84021e-06	3
hsa-miR-629	0.02	0.970468	94	hsa-miR-93	7.02	0.000887957	25	hsa-miR-15a	13.05	2.14427e-06	45
hsa-miR-598	0.02	0.971128	0	hsa-miR-20b	6.99	0.000914447	23	hsa-miR-505	12.97	2.32359e-06	10
hsa-miR-384	0.02	0.971609	0	hsa-miR-302a	6.95	0.000952081	18	hsa-miR-940	12.92	2.42427e-06	31
hsa-miR-769-3p	0.02	0.971704	2	hsa-miR-510	6.91	0.000991725	4	hsa-miR-16	12.86	2.58915e-06	43
hsa-miR-148b	0.02	0.972224	6	hsa-miR-10b	6.89	0.00101336	9	hsa-miR-802	12.83	2.65867e-06	20
hsa-miR-329	0.02	0.972588	1	hsa-miR-10a	6.74	0.00117137	9	hsa-miR-219-1-3p	12.74	2.92788e-06	1
hsa-miR-487a	0.02	0.972753	1	hsa-miR-190b	6.74	0.00117466	3	hsa-miR-653	12.71	2.99609e-06	3
hsa-miR-769-5p	0.02	0.973165	3	hsa-miR-888	6.74	0.00118208	20	hsa-miR-517c	12.69	3.07905e-06	2
hsa-miR-659	0.02	0.97345	26	hsa-miR-548b-3p	6.73	0.00118317	6	hsa-miR-96	12.66	3.16133e-06	48
hsa-miR-558	0.02	0.973619	2	hsa-miR-196b	6.72	0.00119562	3	hsa-miR-152	12.65	3.19779e-06	28
hsa-miR-301b	0.02	0.973638	9	hsa-miR-142-3p	6.7	0.00122203	12	hsa-miR-197	12.57	3.4506e-06	5
hsa-miR-21	0.02	0.973936	4	hsa-miR-576-3p	6.69	0.00124128	1	hsa-miR-183	12.56	3.50753e-06	19
hsa-miR-668	0.02	0.974368	2	hsa-miR-375	6.68	0.00125205	3	hsa-miR-146a	12.51	3.687e-06	2
hsa-miR-219-5p	0.02	0.974423	7	hsa-miR-372	6.64	0.00129947	32	hsa-miR-517b	12.48	3.78129e-06	43
hsa-miR-875-3p	0.02	0.974538	3	hsa-miR-630	6.62	0.00132178	7	hsa-miR-376b	12.41	4.07451e-06	9
hsa-miR-378	0.02	0.975342	0	hsa-miR-383	6.62	0.00132248	1	hsa-miR-362-3p	12.32	4.43471e-06	5
hsa-miR-147	0.02	0.975374	3	hsa-miR-584	6.57	0.00139834	0	hsa-miR-221	12.26	4.70199e-06	9
hsa-miR-595	0.02	0.97561	0	hsa-miR-425	6.54	0.0014334	3	hsa-miR-549	12.04	5.86174e-06	11
hsa-miR-130a	0.02	0.975755	14	hsa-miR-18b	6.54	0.00143691	7	hsa-miR-519c-5p	12.04	5.88836e-06	3
hsa-miR-135a	0.02	0.976679	10	hsa-miR-199b-5p	6.5	0.00149967	8	hsa-miR-591	12.01	6.06676e-06	9
hsa-miR-455-5p	0.02	0.977108	1	hsa-miR-519e	6.5	0.00149981	1	hsa-miR-411	12	6.0903e-06	3
hsa-miR-876-3p	0.02	0.977345	1	hsa-miR-876-5p	6.48	0.00151887	3	hsa-miR-888	11.9	6.73436e-06	31
hsa-miR-518a-5p	0.02	0.977818	2	hsa-miR-758	6.47	0.00153392	3	hsa-miR-548b-3p	11.87	6.96766e-06	8
hsa-miR-127-3p	0.02	0.979594	1	hsa-miR-591	6.46	0.00156213	2	hsa-miR-622	11.72	8.07453e-06	2
hsa-miR-216a	0.02	0.979819	1	hsa-miR-508-5p	6.45	0.00157083	7	hsa-miR-633	11.7	8.22549e-06	2
hsa-let-7i	0.02	0.980103	20	hsa-miR-520e	6.42	0.00161258	27	hsa-miR-515-5p	11.64	8.78652e-06	23
hsa-miR-532-3p	0.02	0.980187	6	hsa-miR-659	6.41	0.00163638	13	hsa-miR-376c	11.56	9.45423e-06	9
hsa-miR-518c	0.01	0.980478	2	hsa-miR-302d	6.41	0.00164488	18	hsa-miR-190b	11.56	9.50671e-06	12
hsa-miR-431	0.01	0.980677	1	hsa-miR-215	6.37	0.00170108	0	hsa-miR-886-5p	11.47	1.04165e-05	11
hsa-miR-627	0.01	0.980861	0	hsa-miR-376c	6.35	0.00173417	7	hsa-miR-134	11.47	1.0424e-05	0
hsa-miR-509-3-5p	0.01	0.98109	1	hsa-miR-302b	6.29	0.0018499	18	hsa-miR-628-3p	11.45	1.05862e-05	3
hsa-miR-767-5p	0.01	0.981308	2	hsa-miR-371-5p	6.28	0.00186821	9	hsa-miR-542-5p	11.38	1.13462e-05	5
hsa-miR-519b-5p	0.01	0.981555	2	hsa-miR-599	6.2	0.00201681	3	hsa-miR-28-3p	11.31	1.22301e-05	4
hsa-miR-585	0.01	0.981655	0	hsa-let-7i	6.19	0.00203152	25	hsa-miR-518d-3p	11.28	1.25095e-05	5
hsa-miR-19b	0.01	0.98185	18	hsa-miR-151-3p	6.17	0.00208487	0	hsa-let-7d	11.15	1.42365e-05	27
hsa-miR-487b	0.01	0.981903	1	hsa-miR-520g	6.17	0.00209073	14	hsa-miR-801	11.07	1.54288e-05	6
hsa-miR-571	0.01	0.982123	0	hsa-miR-17	6.08	0.00227661	23	hsa-miR-365	10.97	1.71545e-05	7
hsa-miR-542-3p	0.01	0.982134	10	hsa-let-7a	6.08	0.00228034	22	hsa-miR-202	10.86	1.91616e-05	27
hsa-miR-597	0.01	0.982143	0	hsa-miR-146a	6.06	0.00232346	1	hsa-miR-770-5p	10.8	2.02417e-05	6
hsa-miR-33a	0.01	0.982457	3	hsa-miR-887	6.03	0.00239551	1	hsa-miR-454	10.55	2.60825e-05	47
hsa-miR-425	0.01	0.982635	5	hsa-miR-517c	5.98	0.00252017	3	hsa-miR-595	10.45	2.87633e-05	1
hsa-miR-409-5p	0.01	0.982666	0	hsa-miR-508-3p	5.97	0.00254496	7	hsa-miR-24	10.3	3.33747e-05	21
hsa-miR-758	0.01	0.98319	6	hsa-let-7f	5.93	0.00264268	22	hsa-miR-589	10.22	3.63043e-05	5
hsa-miR-337-3p	0.01	0.984162	0	hsa-miR-542-3p	5.93	0.00264951	2	hsa-miR-148a	10.17	3.82285e-05	26
hsa-miR-490-5p	0.01	0.984264	0	hsa-miR-660	5.92	0.00267117	4	hsa-miR-582-3p	10.12	4.0002e-05	8
hsa-miR-638	0.01	0.984583	0	hsa-miR-569	5.89	0.0027638	4	hsa-miR-583	9.89	5.06535e-05	6
hsa-miR-137	0.01	0.985175	22	hsa-miR-453	5.87	0.0028185	0	hsa-miR-146b-3p	9.85	5.25473e-05	4
hsa-miR-19a	0.01	0.985602	18	hsa-miR-574-3p	5.86	0.00283037	0	hsa-miR-148b	9.82	5.43495e-05	31
hsa-miR-508-5p	0.01	0.985788	4	hsa-miR-219-1-3p	5.84	0.00289654	1	hsa-miR-629	9.74	5.85177e-05	124
hsa-miR-555	0.01	0.986003	1	hsa-miR-938	5.82	0.00295047	2	hsa-miR-508-3p	9.73	5.94347e-05	18
hsa-miR-454	0.01	0.986134	11	hsa-miR-943	5.82	0.00295969	0	hsa-miR-7	9.7	6.07904e-05	14
hsa-miR-556-5p	0.01	0.986416	1	hsa-miR-502-5p	5.79	0.00304365	3	hsa-miR-518d-5p	9.7	6.09988e-05	2
hsa-miR-512-5p	0.01	0.986566	2	hsa-miR-891a	5.74	0.00318914	0	hsa-miR-891b	9.68	6.22742e-05	11
hsa-miR-583	0.01	0.986575	3	hsa-miR-517b	5.71	0.00331185	18	hsa-miR-584	9.66	6.34219e-05	0
hsa-miR-152	0.01	0.986686	5	hsa-miR-573	5.66	0.00345456	3	hsa-miR-129-3p	9.64	6.50284e-05	6
hsa-miR-524-3p	0.01	0.986691	3	hsa-miR-653	5.6	0.00368654	3	hsa-miR-1	9.52	7.27285e-05	30
hsa-miR-672	0.01	0.987136	1	hsa-miR-130b	5.59	0.00370835	22	hsa-miR-934	9.5	7.46751e-05	2
hsa-miR-581	0.01	0.987546	2	hsa-miR-187	5.54	0.00388763	8	hsa-miR-128b	9.5	7.4813e-05	36
hsa-miR-369-5p	0.01	0.987763	0	hsa-miR-509-3p	5.54	0.00390141	2	hsa-miR-497	9.45	7.84822e-05	44
hsa-miR-609	0.01	0.988175	5	hsa-let-7g	5.41	0.00445744	25	hsa-miR-18a	9.28	9.30193e-05	15
hsa-miR-184	0.01	0.988439	0	hsa-miR-629	5.35	0.00474104	64	hsa-miR-518b	9.18	0.000102237	12
hsa-miR-146b-5p	0.01	0.988556	0	hsa-miR-498	5.33	0.00479883	7	hsa-miR-15b	9.15	0.000106038	44
hsa-miR-34c-3p	0.01	0.988615	0	hsa-miR-518d-5p	5.33	0.00481242	0	hsa-miR-377	9.09	0.000112607	8
hsa-miR-367	0.01	0.988758	7	hsa-miR-544	5.24	0.00527503	7	hsa-miR-489	8.99	0.000123855	2
hsa-miR-127-5p	0.01	0.988859	1	hsa-miR-505	5.23	0.00534636	5	hsa-miR-552	8.94	0.000130502	4
hsa-miR-648	0.01	0.989208	0	hsa-miR-661	5.22	0.00535714	7	hsa-miR-490-5p	8.94	0.000130531	1
hsa-miR-193a-5p	0.01	0.989444	1	hsa-miR-193a-5p	5.21	0.00543435	2	hsa-miR-424	8.78	0.000153747	46
hsa-miR-185	0	0.990233	1	hsa-miR-520b	5.18	0.00562229	27	hsa-miR-379	8.74	0.00015978	0
hsa-miR-770-5p	0	0.990403	2	hsa-miR-146b-5p	5.15	0.00576369	1	hsa-miR-219-2-3p	8.72	0.000162798	4
hsa-miR-99b	0	0.99057	2	hsa-miR-593	5.13	0.00586057	2	hsa-miR-623	8.69	0.000167523	2
hsa-miR-577	0	0.990802	23	hsa-miR-183	5.11	0.00603529	12	hsa-miR-147	8.65	0.000173889	25
hsa-miR-938	0	0.990836	0	hsa-miR-449a	5.1	0.00604208	7	hsa-miR-581	8.63	0.000178331	3
hsa-miR-509-5p	0	0.990876	2	hsa-miR-658	5.07	0.00622283	48	hsa-miR-128a	8.62	0.000179751	37
hsa-miR-18b	0	0.991017	5	hsa-miR-520a-3p	4.99	0.00675385	27	hsa-miR-551a	8.61	0.000181404	6
hsa-miR-132	0	0.991221	5	hsa-miR-520c-3p	4.97	0.00690577	27	hsa-miR-140-3p	8.55	0.000193208	6
hsa-miR-345	0	0.991667	0	hsa-let-7c	4.94	0.00712351	22	hsa-miR-943	8.53	0.000196941	3
hsa-miR-542-5p	0	0.991713	7	hsa-miR-224	4.92	0.00724679	3	hsa-miR-564	8.41	0.000221219	29
hsa-miR-26b	0	0.991883	7	hsa-miR-220c	4.89	0.00749747	113	hsa-miR-651	8.36	0.000234016	4
hsa-miR-331-5p	0	0.991889	2	hsa-miR-325	4.89	0.00751954	2	hsa-miR-485-3p	8.31	0.000244789	6
hsa-miR-220b	0	0.991899	3	hsa-miR-369-5p	4.83	0.0079253	5	hsa-miR-674	8.3	0.000246216	7
hsa-miR-181b	0	0.991985	33	hsa-let-7d	4.8	0.00818954	9	hsa-miR-519b-5p	8.2	0.000273042	3
hsa-miR-590-5p	0	0.99206	1	hsa-miR-31	4.8	0.00820557	8	hsa-miR-10a	8.16	0.000283048	11
hsa-miR-640	0	0.992287	1	hsa-miR-301a	4.73	0.00879893	23	hsa-miR-610	8.14	0.00028888	0
hsa-miR-202	0	0.992289	8	hsa-miR-886-3p	4.66	0.00937462	5	hsa-miR-630	8.08	0.00030825	17
hsa-miR-145	0	0.992697	4	hsa-miR-625	4.63	0.00970866	4	hsa-miR-412	8.06	0.00031426	2
hsa-miR-210	0	0.992968	0	hsa-miR-606	4.62	0.00982071	10	hsa-miR-215	8.05	0.000318463	1
hsa-miR-193b	0	0.993004	3	hsa-miR-588	4.62	0.00984083	4	hsa-miR-10b	8.01	0.000328953	11
hsa-miR-302b	0	0.993068	5	hsa-miR-29a	4.58	0.010156	21	hsa-miR-151-3p	7.98	0.000339037	1
hsa-miR-551b	0	0.99311	2	hsa-miR-563	4.57	0.0102585	2	hsa-miR-486-5p	7.94	0.000355377	0
hsa-miR-892b	0	0.993551	13	hsa-miR-640	4.54	0.0106618	0	hsa-let-7a	7.92	0.000361857	43
hsa-miR-876-5p	0	0.993593	1	hsa-miR-140-3p	4.5	0.0110053	5	hsa-miR-526a	7.89	0.000371009	2
hsa-miR-493	0	0.993617	1	hsa-miR-564	4.48	0.0113146	16	hsa-miR-520c-5p	7.89	0.000371009	2
hsa-miR-130b	0	0.993675	10	hsa-miR-632	4.47	0.0114414	4	hsa-miR-521	7.82	0.000399171	38
hsa-miR-224	0	0.99368	0	hsa-let-7b	4.44	0.0117141	22	hsa-miR-29b	7.82	0.000400468	55
hsa-miR-9	0	0.993723	14	hsa-miR-331-5p	4.42	0.0119791	1	hsa-miR-491-3p	7.79	0.000410263	3
hsa-miR-140-3p	0	0.993886	3	hsa-miR-744	4.35	0.0128726	1	hsa-miR-98	7.7	0.000451703	47
hsa-miR-527	0	0.993886	3	hsa-miR-98	4.34	0.0129875	26	hsa-miR-503	7.64	0.00047637	15
hsa-miR-7	0	0.994011	1	hsa-miR-610	4.33	0.0131579	3	hsa-miR-574-5p	7.63	0.000481954	0
hsa-miR-802	0	0.994015	3	hsa-miR-611	4.31	0.0133246	3	hsa-miR-369-5p	7.63	0.000485316	4
hsa-miR-768-3p	0	0.994058	2	hsa-miR-188-3p	4.28	0.013825	3	hsa-miR-34a	7.58	0.000506693	173
hsa-miR-593	0	0.994163	0	hsa-miR-301b	4.27	0.0138918	25	hsa-miR-187	7.54	0.000529037	13
hsa-miR-128b	0	0.994492	9	hsa-miR-20a	4.22	0.0145756	22	hsa-miR-668	7.45	0.00057987	2
hsa-miR-532-5p	0	0.994537	1	hsa-miR-412	4.21	0.0147661	2	hsa-miR-208	7.42	0.000596658	4
hsa-miR-299-3p	0	0.99478	1	hsa-miR-552	4.19	0.0151096	2	hsa-miR-378	7.41	0.000599868	2
hsa-miR-519c-5p	0	0.994872	0	hsa-miR-589	4.16	0.0155842	2	hsa-miR-31	7.37	0.000623863	12
hsa-miR-302c	0	0.994925	5	hsa-miR-627	4.15	0.0156409	0	hsa-miR-516a-3p	7.35	0.000642304	6
hsa-miR-500	0	0.994978	1	hsa-miR-556-5p	4.14	0.0157754	4	hsa-miR-563	7.25	0.000704203	1
hsa-miR-557	0	0.994995	1	hsa-miR-551a	4.09	0.0165841	1	hsa-miR-192	7.24	0.000711292	11
hsa-miR-92b	0	0.995182	13	hsa-miR-598	4.08	0.0168464	0	hsa-miR-606	7	0.000903472	24
hsa-miR-199b-3p	0	0.995315	5	hsa-miR-767-3p	4.07	0.0169403	1	hsa-miR-892a	6.97	0.000933802	8
hsa-miR-196b	0	0.99536	1	hsa-let-7e	4.07	0.0170663	23	hsa-miR-767-5p	6.95	0.000952162	8
hsa-miR-616	0	0.995367	2	hsa-miR-1	4	0.0182562	16	hsa-miR-659	6.92	0.000978142	19
hsa-miR-20b	0	0.995576	11	hsa-miR-191	3.99	0.0184339	15	hsa-miR-648	6.92	0.000983694	3
hsa-miR-642	0	0.995776	0	hsa-miR-489	3.99	0.018494	0	hsa-let-7c	6.9	0.000999252	43
hsa-miR-26a	0	0.996007	7	hsa-miR-924	3.94	0.0193832	1	hsa-miR-640	6.87	0.00102821	6
hsa-miR-599	0	0.996008	0	hsa-miR-582-3p	3.94	0.0193979	5	hsa-miR-214	6.84	0.00106069	8
hsa-miR-181d	0	0.996132	8	hsa-miR-432	3.93	0.0196342	1	hsa-miR-338-3p	6.82	0.001081	8
hsa-miR-31	0	0.996145	0	hsa-miR-518b	3.92	0.019663	7	hsa-let-7f	6.78	0.00112773	43
hsa-miR-519b-3p	0	0.996315	10	hsa-miR-24	3.92	0.019697	5	hsa-miR-431	6.77	0.00114377	2
hsa-miR-150	0	0.996341	1	hsa-miR-487b	3.84	0.0213515	3	hsa-miR-487b	6.72	0.00119498	6
hsa-miR-548b-3p	0	0.996376	1	hsa-miR-208	3.83	0.0215826	1	hsa-miR-298	6.66	0.00126962	7
hsa-miR-563	0	0.996405	0	hsa-miR-937	3.77	0.0229939	4	hsa-miR-661	6.64	0.00129612	12
hsa-miR-339-3p	0	0.996554	0	hsa-miR-609	3.75	0.0234667	1	hsa-miR-510	6.62	0.00132389	4
hsa-miR-106a	0	0.996618	11	hsa-miR-892b	3.73	0.0238321	6	hsa-miR-518c	6.57	0.00140073	10
hsa-miR-376c	0	0.996758	2	hsa-miR-876-3p	3.72	0.0240589	1	hsa-miR-516a-5p	6.52	0.00146591	8
hsa-miR-568	0	0.996806	3	hsa-miR-597	3.7	0.0246779	0	hsa-miR-422a	6.51	0.00147971	2
hsa-miR-501-5p	0	0.996852	0	hsa-miR-921	3.69	0.0249399	0	hsa-miR-335	6.49	0.00151054	2
hsa-miR-485-3p	0	0.996912	1	hsa-miR-196a	3.69	0.02497	3	hsa-miR-193b	6.48	0.0015306	6
hsa-miR-92a	0	0.997161	11	hsa-miR-206	3.66	0.0254959	16	hsa-let-7e	6.36	0.00171319	43
hsa-miR-181c	0	0.997204	28	hsa-miR-890	3.66	0.0255074	3	hsa-miR-29a	6.36	0.00172775	51
hsa-miR-373	0	0.997208	6	hsa-miR-328	3.6	0.0272326	7	hsa-miR-624	6.35	0.00174519	3
hsa-miR-299-5p	0	0.997291	0	hsa-miR-574-5p	3.59	0.0275941	0	hsa-miR-646	6.32	0.00179939	24
hsa-miR-133b	0	0.997304	3	hsa-miR-342-3p	3.57	0.027981	4	hsa-miR-613	6.21	0.00199926	25
hsa-miR-302d	0	0.997317	5	hsa-miR-652	3.55	0.0284978	1	hsa-let-7b	6.03	0.00238668	43
hsa-miR-222	0	0.997417	1	hsa-miR-515-5p	3.53	0.0291855	14	hsa-miR-125a-5p	6.02	0.00241156	18
hsa-miR-450b-3p	0	0.997423	0	hsa-miR-518c	3.49	0.0303114	4	hsa-miR-708	5.99	0.0024942	181
hsa-miR-486-5p	0	0.997426	0	hsa-miR-518a-3p	3.46	0.0311365	0	hsa-miR-604	5.97	0.00253597	207
hsa-miR-146a	0	0.997505	0	hsa-miR-638	3.46	0.0311394	0	hsa-miR-634	5.95	0.00259139	6
hsa-let-7g	0	0.997642	20	hsa-miR-125b	3.4	0.0331422	18	hsa-miR-219-5p	5.94	0.00262028	16
hsa-miR-660	0	0.997705	12	hsa-miR-210	3.39	0.0335148	2	hsa-miR-592	5.93	0.00264387	4
hsa-miR-489	0	0.997817	0	hsa-miR-622	3.38	0.0337515	0	hsa-miR-599	5.9	0.00271304	1
hsa-miR-582-3p	0	0.997922	1	hsa-miR-99a	3.38	0.033881	7	hsa-miR-635	5.88	0.00278291	2
hsa-miR-619	0	0.997945	2	hsa-miR-516a-3p	3.26	0.0383028	1	hsa-miR-517a	5.84	0.00289236	25
hsa-miR-200a	0	0.997989	6	hsa-miR-122	3.25	0.0384513	4	hsa-miR-99b	5.81	0.0029708	24
hsa-miR-376b	0	0.998021	4	hsa-miR-525-5p	3.24	0.0389746	1	hsa-miR-299-3p	5.72	0.00325923	1
hsa-miR-188-5p	0	0.998032	0	hsa-miR-29b	3.23	0.0391644	22	hsa-miR-601	5.7	0.00331482	3
hsa-miR-30e	0	0.998074	17	hsa-miR-651	3.23	0.0395356	1	hsa-miR-508-5p	5.68	0.00339826	8
hsa-miR-886-5p	0	0.99815	1	hsa-miR-451	3.18	0.0414751	0	hsa-miR-210	5.61	0.00363523	2
hsa-miR-382	0	0.998172	1	hsa-miR-634	3.17	0.0419957	2	hsa-miR-127-5p	5.54	0.00389855	5
hsa-miR-888	0	0.998191	31	hsa-miR-877	3.13	0.0436145	1	hsa-miR-18b	5.52	0.00398161	10
hsa-miR-572	0	0.998292	0	hsa-miR-520a-5p	3.11	0.0442268	2	hsa-miR-339-5p	5.43	0.00436374	5
hsa-miR-937	0	0.998317	0	hsa-miR-146b-3p	3.09	0.0451051	1	hsa-miR-142-3p	5.36	0.00467445	22
hsa-miR-607	0	0.998355	30	hsa-miR-107	3.09	0.0451491	14	hsa-miR-924	5.32	0.00486555	3
hsa-miR-196a	0	0.998398	6	hsa-miR-766	3.09	0.0453602	4	hsa-miR-598	5.3	0.00495172	0
hsa-miR-620	0	0.998463	3	hsa-miR-422a	3.05	0.0471943	0	hsa-miR-621	5.17	0.005641	5
hsa-miR-20a	0	0.998515	15	hsa-miR-620	3.04	0.0477255	1	hsa-miR-29c	5.17	0.00564345	55
hsa-miR-32	0	0.998611	10	hsa-miR-103	2.97	0.0511393	14	hsa-miR-575	5.15	0.0057454	174
hsa-miR-674	0	0.998673	2	hsa-miR-662	2.96	0.0515861	2	hsa-miR-942	5.15	0.00577216	13
hsa-miR-628-3p	0	0.998686	0	hsa-miR-214	2.93	0.0531812	1	hsa-miR-150	5.13	0.00590758	9
hsa-miR-610	0	0.998704	5	hsa-miR-614	2.93	0.0532676	4	hsa-miR-767-3p	5.04	0.00641685	7
hsa-miR-519d	0	0.998727	11	hsa-miR-646	2.92	0.0536614	11	hsa-miR-432	4.94	0.00710474	2
hsa-miR-93	0	0.998757	12	hsa-miR-150	2.88	0.0559652	3	hsa-miR-886-3p	4.94	0.00714402	9
hsa-miR-526a	0	0.998762	0	hsa-miR-219-5p	2.87	0.0563826	5	hsa-miR-516b	4.92	0.00728523	4
hsa-miR-520c-5p	0	0.998762	0	hsa-miR-671-3p	2.79	0.0609708	2	hsa-miR-933	4.9	0.00738904	0
hsa-miR-573	0	0.998767	0	hsa-miR-99b	2.75	0.0633176	10	hsa-miR-330-5p	4.84	0.00789334	31
hsa-miR-218	0	0.998788	9	hsa-miR-604	2.72	0.0653792	103	hsa-miR-502-5p	4.77	0.00842237	4
hsa-miR-96	0	0.998818	10	hsa-miR-299-3p	2.66	0.0692962	3	hsa-miR-34c-5p	4.69	0.00915552	7
hsa-miR-23b	0	0.998848	7	hsa-miR-526a	2.64	0.0712464	0	hsa-miR-876-3p	4.68	0.00924722	2
hsa-miR-519c-3p	0	0.998857	10	hsa-miR-520c-5p	2.64	0.0712464	0	hsa-miR-345	4.62	0.00977368	5
hsa-miR-199a-3p	0	0.998872	4	hsa-miR-628-5p	2.55	0.0777236	1	hsa-miR-662	4.61	0.00992273	2
hsa-miR-122	0	0.999021	3	hsa-miR-192	2.53	0.0791248	4	hsa-miR-450b-3p	4.45	0.0115813	4
hsa-miR-544	0	0.999058	1	hsa-miR-490-5p	2.49	0.0828654	0	hsa-miR-149	4.42	0.0119572	3
hsa-miR-517a	0	0.999108	2	hsa-miR-148b	2.46	0.0848507	15	hsa-miR-453	4.39	0.0123408	1
hsa-miR-34b	0	0.999123	0	hsa-miR-339-5p	2.41	0.0898151	0	hsa-miR-596	4.36	0.0126767	4
hsa-miR-208	0	0.999167	1	hsa-miR-526b	2.39	0.0908854	3	hsa-miR-574-3p	4.35	0.012861	0
hsa-miR-602	0	0.999199	0	hsa-miR-512-5p	2.38	0.0917729	3	hsa-miR-139-3p	4.26	0.0140328	6
hsa-miR-221	0	0.999206	2	hsa-miR-571	2.38	0.0918603	2	hsa-miR-99a	4.24	0.0143662	18
hsa-miR-28-5p	0	0.99923	1	hsa-miR-491-3p	2.38	0.0923235	2	hsa-miR-593	4.24	0.0143899	4
hsa-miR-518b	0	0.999277	2	hsa-miR-519c-5p	2.37	0.0932886	1	hsa-miR-571	4.24	0.014403	5
hsa-miR-520h	0	0.999312	4	hsa-miR-345	2.31	0.099018	2	hsa-let-7i	4.23	0.0144449	43
hsa-miR-494	0	0.999337	0	hsa-miR-941	2.28	0.101711	1	hsa-miR-875-5p	4.15	0.0157078	3
hsa-miR-622	0	0.999355	3	hsa-miR-624	2.25	0.105386	3	hsa-miR-504	4.03	0.0177652	5
hsa-miR-886-3p	0	0.999452	1	hsa-miR-626	2.24	0.105914	0	hsa-miR-188-3p	3.97	0.0188331	5
hsa-miR-204	0	0.999474	1	hsa-miR-708	2.23	0.107095	86	hsa-miR-193a-3p	3.96	0.018875	0
hsa-miR-380	0	0.99948	0	hsa-miR-346	2.22	0.108465	1	hsa-miR-449a	3.94	0.0192906	10
hsa-miR-133a	0	0.999498	6	hsa-miR-519b-5p	2.19	0.11162	1	hsa-miR-877	3.91	0.019863	1
hsa-miR-23a	0	0.999508	2	hsa-miR-601	2.17	0.113845	1	hsa-miR-524-3p	3.89	0.0203636	26
hsa-miR-197	0	0.99951	5	hsa-miR-875-5p	2.16	0.114467	5	hsa-miR-509-3p	3.86	0.0209981	1
hsa-miR-301a	0	0.999512	9	hsa-miR-148a	2.16	0.114943	11	hsa-miR-199b-5p	3.83	0.0216232	12
hsa-miR-448	0	0.999523	10	hsa-miR-645	2.15	0.115516	1	hsa-miR-193a-5p	3.81	0.0220175	3
hsa-miR-491-3p	0	0.999527	1	hsa-miR-455-3p	2.15	0.115688	3	hsa-miR-556-5p	3.81	0.0221266	1
hsa-miR-28-3p	0	0.999534	1	hsa-miR-106b	2.11	0.120226	21	hsa-miR-125b	3.76	0.0232779	19
hsa-miR-124	0	0.999538	27	hsa-miR-7	2.11	0.12035	6	hsa-miR-597	3.75	0.0234048	0
hsa-miR-106b	0	0.999557	14	hsa-miR-151-5p	2.05	0.128153	2	hsa-miR-325	3.72	0.0241184	10
hsa-miR-433	0	0.999566	1	hsa-miR-330-5p	2.03	0.130506	8	hsa-miR-515-3p	3.66	0.0255025	2
hsa-miR-885-5p	0	0.999574	2	hsa-miR-149	2.02	0.131984	1	hsa-let-7g	3.66	0.0255297	43
hsa-miR-507	0	0.99963	12	hsa-miR-199a-5p	1.95	0.141409	0	hsa-miR-125a-3p	3.53	0.0290369	1
hsa-miR-621	0	0.999637	2	hsa-miR-335	1.95	0.141589	0	hsa-miR-642	3.45	0.0317033	3
hsa-miR-154	0	0.999657	0	hsa-miR-34c-5p	1.94	0.142333	2	hsa-miR-532-3p	3.44	0.0318862	14
hsa-miR-142-5p	0	0.999668	3	hsa-miR-195	1.91	0.147158	12	hsa-miR-744	3.44	0.0320444	1
hsa-miR-501-3p	0	0.999669	0	hsa-miR-378	1.89	0.150057	1	hsa-miR-323-5p	3.42	0.0326023	4
hsa-miR-372	0	0.99968	13	hsa-miR-516b	1.85	0.155931	3	hsa-miR-184	3.36	0.0346999	1
hsa-miR-520a-3p	0	0.999681	14	hsa-miR-125a-5p	1.84	0.158688	11	hsa-miR-658	3.3	0.0368543	75
hsa-miR-141	0	0.999682	6	hsa-miR-648	1.81	0.162855	2	hsa-miR-122	3.27	0.0378165	8
hsa-miR-936	0	0.99969	0	hsa-miR-370	1.79	0.166942	6	hsa-miR-632	3.15	0.0424537	2
hsa-miR-891a	0	0.999696	0	hsa-miR-379	1.78	0.167429	1	hsa-miR-921	3.14	0.0431645	0
hsa-miR-338-5p	0	0.999703	4	hsa-miR-668	1.76	0.171107	3	hsa-miR-199a-5p	3.09	0.0450621	1
hsa-miR-219-2-3p	0	0.999707	0	hsa-miR-558	1.73	0.177107	3	hsa-miR-22	3.09	0.0453934	15
hsa-miR-191	0	0.999718	1	hsa-miR-100	1.69	0.184128	6	hsa-miR-455-3p	3.02	0.0484092	3
hsa-miR-628-5p	0	0.999726	0	hsa-miR-675	1.68	0.185602	1	hsa-miR-337-5p	3	0.0497685	4
hsa-miR-649	0	0.99974	2	hsa-miR-892a	1.58	0.204063	2	hsa-miR-892b	2.96	0.0517048	15
hsa-miR-521	0	0.99975	5	hsa-miR-338-3p	1.57	0.20767	2	hsa-miR-611	2.94	0.0524771	0
hsa-miR-562	0	0.999755	0	hsa-miR-337-5p	1.57	0.20792	2	hsa-miR-191	2.93	0.0530976	19
hsa-miR-592	0	0.999765	0	hsa-miR-515-3p	1.53	0.216384	0	hsa-miR-873	2.9	0.0547445	5
hsa-miR-613	0	0.999774	9	hsa-miR-323-5p	1.52	0.217477	1	hsa-miR-769-5p	2.82	0.0593929	9
hsa-miR-203	0	0.999789	2	hsa-miR-583	1.52	0.218573	2	hsa-miR-138	2.82	0.0594186	18
hsa-miR-872	0	0.999801	4	hsa-miR-615-3p	1.51	0.220284	2	hsa-miR-588	2.78	0.0616383	6
hsa-miR-556-3p	0	0.999801	1	hsa-miR-490-3p	1.45	0.234524	2	hsa-miR-542-3p	2.76	0.0627875	6
hsa-miR-499-3p	0	0.999807	3	hsa-miR-411	1.42	0.240849	0	hsa-miR-520a-5p	2.76	0.0630781	8
hsa-miR-520b	0	0.999835	14	hsa-miR-450a	1.4	0.245565	3	hsa-miR-769-3p	2.74	0.0641552	10
hsa-miR-515-5p	0	0.999839	3	hsa-miR-650	1.37	0.253774	3	hsa-miR-652	2.73	0.0646802	1
hsa-miR-520e	0	0.999843	14	hsa-miR-553	1.35	0.258581	0	hsa-miR-518a-3p	2.7	0.066561	2
hsa-miR-603	0	0.999845	130	hsa-miR-575	1.34	0.261558	78	hsa-miR-626	2.65	0.0704755	2
hsa-miR-496	0	0.99985	3	hsa-miR-34a	1.33	0.263872	73	hsa-miR-449b	2.59	0.0745824	7
hsa-miR-223	0	0.99985	2	hsa-miR-566	1.31	0.268837	1	hsa-miR-220b	2.58	0.0752282	12
hsa-miR-512-3p	0	0.999857	4	hsa-miR-767-5p	1.26	0.281231	6	hsa-miR-493	2.53	0.0796194	3
hsa-miR-361-5p	0	0.999861	7	hsa-miR-504	1.26	0.28216	5	hsa-miR-650	2.37	0.0925552	12
hsa-miR-511	0	0.999863	0	hsa-miR-29c	1.24	0.286943	23	hsa-miR-185	2.35	0.0944254	10
hsa-miR-520f	0	0.999863	6	hsa-miR-152	1.24	0.287617	14	hsa-miR-328	2.35	0.0945381	20
hsa-miR-211	0	0.999865	0	hsa-miR-550	1.23	0.290939	1	hsa-miR-339-3p	2.33	0.0964171	2
hsa-miR-519a	0	0.999888	10	hsa-miR-139-3p	1.2	0.2986	4	hsa-miR-451	2.33	0.0969702	1
hsa-miR-182	0	0.999899	22	hsa-miR-765	1.18	0.304668	4	hsa-miR-490-3p	2.3	0.100258	2
hsa-miR-944	0	0.9999	4	hsa-miR-631	1.17	0.308981	1	hsa-miR-760	2.27	0.102732	12
hsa-miR-153	0	0.9999	4	hsa-miR-185	1.15	0.31374	4	hsa-miR-220	2.26	0.104268	0
hsa-miR-520c-3p	0	0.999908	14	hsa-miR-208b	1.1	0.329769	0	hsa-miR-100	2.24	0.105485	13
hsa-miR-643	0	0.99991	0	hsa-miR-671-5p	1.1	0.329802	3	hsa-miR-627	2.19	0.111245	1
hsa-miR-601	0	0.99991	0	hsa-miR-639	1.08	0.338956	0	hsa-miR-609	2.12	0.118926	0
hsa-miR-220c	0	0.999913	136	hsa-miR-521	1.06	0.344651	10	hsa-miR-671-3p	2.08	0.123848	2
hsa-miR-517b	0	0.999914	7	hsa-miR-361-3p	1.04	0.350032	8	hsa-miR-208b	2.05	0.127663	1
hsa-miR-323-3p	0	0.999922	1	hsa-miR-922	1	0.364798	1	hsa-miR-525-5p	2.03	0.13019	7
hsa-miR-892a	0	0.999922	1	hsa-miR-635	1	0.365283	1	hsa-miR-550	2.03	0.130503	2
hsa-miR-27b	0	0.999925	16	hsa-miR-184	1	0.367558	0	hsa-miR-645	2.03	0.131142	3
hsa-miR-30a	0	0.999935	17	hsa-miR-483-3p	0.99	0.371071	2	hsa-miR-28-5p	2.02	0.132565	7
hsa-miR-591	0	0.999935	0	hsa-miR-503	0.97	0.377021	7	hsa-miR-766	1.95	0.142233	12
hsa-miR-409-3p	0	0.99994	0	hsa-miR-612	0.95	0.384502	1	hsa-miR-342-5p	1.91	0.146621	8
hsa-miR-421	0	0.999943	9	hsa-miR-644	0.94	0.387396	0	hsa-miR-671-5p	1.88	0.152412	4
hsa-miR-520g	0	0.999948	5	hsa-miR-517a	0.94	0.387438	11	hsa-miR-660	1.85	0.156063	4
hsa-miR-801	0	0.999949	2	hsa-miR-532-3p	0.88	0.41375	4	hsa-miR-644	1.84	0.158148	2
hsa-miR-148a	0	0.99995	4	hsa-miR-15a	0.88	0.414058	13	hsa-miR-874	1.81	0.162416	6
hsa-miR-935	0	0.999954	0	hsa-miR-619	0.84	0.430116	1	hsa-miR-922	1.78	0.167184	6
hsa-miR-142-3p	0	0.999962	3	hsa-miR-296-3p	0.84	0.430163	1	hsa-miR-619	1.71	0.179733	2
hsa-miR-212	0	0.999967	0	hsa-miR-768-5p	0.83	0.435769	2	hsa-miR-198	1.69	0.184249	3
hsa-miR-302a	0	0.999971	7	hsa-miR-497	0.82	0.439973	10	hsa-miR-558	1.63	0.195529	2
hsa-miR-1	0	0.999971	7	hsa-miR-615-5p	0.81	0.44373	4	hsa-miR-675	1.61	0.199667	0
hsa-miR-217	0	0.999974	1	hsa-miR-28-5p	0.79	0.452172	2	hsa-miR-518f	1.6	0.201426	3
hsa-miR-587	0	0.999977	2	hsa-miR-16	0.77	0.460938	12	hsa-miR-127-3p	1.6	0.201717	0
hsa-miR-30c	0	0.999977	15	hsa-miR-873	0.77	0.462333	3	hsa-miR-492	1.53	0.216306	4
hsa-miR-205	0	0.999978	2	hsa-miR-198	0.74	0.476438	2	hsa-miR-647	1.49	0.223915	5
hsa-miR-569	0	0.999979	2	hsa-miR-138	0.71	0.490456	8	hsa-miR-554	1.48	0.226575	0
hsa-miR-200b	0	0.999981	7	hsa-miR-326	0.7	0.496065	1	hsa-miR-518e	1.46	0.229993	1
hsa-miR-27a	0	0.999983	13	hsa-miR-554	0.67	0.508761	0	hsa-miR-941	1.46	0.23203	3
hsa-miR-144	0	0.999983	6	hsa-miR-602	0.66	0.514312	0	hsa-miR-654-3p	1.44	0.236431	31
hsa-miR-891b	0	0.999983	0	hsa-miR-524-3p	0.64	0.522567	12	hsa-miR-625	1.43	0.239062	6
hsa-miR-522	0	0.999986	1	hsa-miR-769-3p	0.63	0.529417	4	hsa-miR-631	1.34	0.261747	11
hsa-miR-506	0	0.999986	32	hsa-miR-642	0.62	0.535006	1	hsa-miR-370	1.29	0.274529	15
hsa-miR-452	0	0.999986	0	hsa-miR-769-5p	0.62	0.535972	2	hsa-miR-608	1.26	0.280945	6
hsa-miR-580	0	0.999987	4	hsa-miR-518e	0.57	0.561007	0	hsa-miR-602	1.24	0.288906	2
hsa-miR-374a	0	0.99999	4	hsa-miR-125a-3p	0.56	0.566733	4	hsa-miR-423-3p	1.1	0.329767	0
hsa-miR-520d-3p	0	0.99999	15	hsa-miR-449b	0.56	0.567196	1	hsa-miR-768-5p	1.04	0.351867	2
hsa-miR-545	0	0.999992	4	hsa-miR-22	0.55	0.572871	4	hsa-miR-654-5p	1.03	0.354216	144
hsa-miR-101	0	0.999992	8	hsa-miR-220b	0.53	0.584487	3	hsa-miR-346	0.97	0.376675	2
hsa-miR-429	0	0.999993	12	hsa-miR-608	0.51	0.600446	2	hsa-miR-657	0.9	0.403935	165
hsa-miR-498	0	0.999994	1	hsa-miR-939	0.49	0.610578	0	hsa-miR-126	0.9	0.405439	2
hsa-miR-582-5p	0	0.999995	2	hsa-miR-15b	0.47	0.618891	13	hsa-miR-638	0.9	0.406135	2
hsa-miR-450b-5p	0	0.999995	5	hsa-miR-621	0.46	0.625275	2	hsa-miR-512-5p	0.88	0.413857	8
hsa-miR-513-5p	0	0.999997	6	hsa-miR-605	0.46	0.62966	21	hsa-miR-612	0.8	0.448655	7
hsa-miR-618	0	0.999997	2	hsa-miR-518f	0.45	0.631849	0	hsa-miR-891a	0.75	0.469038	0
hsa-miR-410	0	0.999997	10	hsa-miR-657	0.45	0.636256	81	hsa-miR-296-3p	0.7	0.493496	3
hsa-miR-206	0	0.999997	6	hsa-miR-126	0.42	0.654183	4	hsa-miR-361-3p	0.67	0.51008	9
hsa-miR-617	0	0.999997	2	hsa-miR-493	0.42	0.654456	1	hsa-miR-455-5p	0.63	0.53216	3
hsa-miR-298	0	0.999998	1	hsa-miR-483-5p	0.41	0.65743	1	hsa-miR-491-5p	0.62	0.536899	3
hsa-miR-371-5p	0	0.999998	1	hsa-miR-674	0.38	0.678425	2	hsa-miR-614	0.6	0.544355	9
hsa-miR-560	0	0.999998	2	hsa-miR-339-3p	0.38	0.678457	0	hsa-miR-485-5p	0.57	0.564574	12
hsa-miR-641	0	0.999998	3	hsa-miR-760	0.38	0.679501	5	hsa-miR-541	0.55	0.576486	7
hsa-miR-369-3p	0	0.999998	5	hsa-miR-596	0.37	0.688444	1	hsa-miR-566	0.49	0.611432	1
hsa-miR-30d	0	0.999999	15	hsa-miR-220	0.37	0.688504	1	hsa-miR-483-3p	0.48	0.614973	2
hsa-miR-543	0	0.999999	3	hsa-miR-565	0.31	0.731285	2	hsa-miR-572	0.43	0.648491	2
hsa-miR-377	0	0.999999	2	hsa-miR-572	0.3	0.73377	2	hsa-miR-450a	0.42	0.656974	1
hsa-miR-320	0	0.999999	2	hsa-miR-654-3p	0.29	0.746493	13	hsa-miR-553	0.4	0.666338	0
hsa-miR-155	0	0.999999	2	hsa-miR-637	0.26	0.764757	0	hsa-miR-525-3p	0.38	0.678262	4
hsa-miR-30b	0	0.999999	21	hsa-miR-342-5p	0.25	0.775441	2	hsa-miR-324-3p	0.37	0.689706	2
hsa-miR-586	0	0.999999	0	hsa-miR-424	0.24	0.781913	9	hsa-miR-565	0.36	0.694324	5
hsa-miR-129-5p	0	0.999999	1	hsa-miR-874	0.23	0.792936	2	hsa-miR-484	0.35	0.703636	2
hsa-miR-570	0	0.999999	2	hsa-miR-423-3p	0.23	0.794477	0	hsa-miR-605	0.32	0.71955	38
hsa-miR-200c	0	1	7	hsa-miR-491-5p	0.22	0.796925	0	hsa-miR-765	0.3	0.740219	6
hsa-miR-340	0	1	16	hsa-miR-647	0.21	0.805784	1	hsa-miR-887	0.29	0.745678	0
hsa-miR-579	0	1	7	hsa-miR-492	0.2	0.812486	2	hsa-miR-885-3p	0.25	0.774174	2
hsa-miR-186	0	1	2	hsa-miR-485-5p	0.2	0.814892	3	hsa-miR-423-5p	0.23	0.79424	4
hsa-miR-871	0	1	2	hsa-miR-523	0.16	0.850827	0	hsa-miR-665	0.22	0.796895	9
hsa-miR-561	0	1	1	hsa-miR-885-3p	0.13	0.869461	1	hsa-miR-615-3p	0.22	0.800015	3
hsa-miR-548a-3p	0	1	2	hsa-miR-923	0.13	0.877365	0	hsa-miR-585	0.2	0.8127	0
hsa-miR-548d-5p	0	1	1	hsa-miR-484	0.12	0.885019	2	hsa-miR-326	0.19	0.825911	6
hsa-miR-600	0	1	0	hsa-miR-525-3p	0.12	0.88527	0	hsa-miR-483-5p	0.16	0.844806	3
hsa-miR-559	0	1	2	hsa-miR-663	0.12	0.886812	3	hsa-miR-523	0.15	0.852918	3
hsa-miR-539	0	1	0	hsa-miR-541	0.1	0.898809	3	hsa-miR-95	0.14	0.866195	4
hsa-miR-374b	0	1	5	hsa-miR-324-5p	0.1	0.903065	0	hsa-miR-637	0.11	0.895759	3
hsa-miR-548b-5p	0	1	2	hsa-miR-585	0.1	0.903141	0	hsa-miR-639	0.1	0.90447	3
hsa-miR-381	0	1	10	hsa-miR-147b	0.09	0.912356	13	hsa-miR-151-5p	0.09	0.910968	3
hsa-miR-513-3p	0	1	2	hsa-miR-324-3p	0.07	0.927112	0	hsa-miR-939	0.08	0.919539	2
hsa-miR-300	0	1	10	hsa-miR-665	0.07	0.93188	3	hsa-miR-324-5p	0.07	0.929138	1
hsa-miR-548c-5p	0	1	2	hsa-miR-95	0.07	0.932312	3	hsa-miR-615-5p	0.05	0.945373	6
hsa-miR-548a-5p	0	1	1	hsa-miR-920	0.06	0.940644	0	hsa-miR-663	0.05	0.949269	2
hsa-miR-495	0	1	19	hsa-miR-654-5p	0.05	0.944389	66	hsa-miR-296-5p	0.04	0.952705	18
hsa-miR-590-3p	0	1	5	hsa-miR-296-5p	0.03	0.963061	7	hsa-miR-486-3p	0.02	0.97393	2
hsa-miR-524-5p	0	1	15	hsa-miR-486-3p	0.03	0.968404	2	hsa-miR-147b	0.02	0.974668	18
hsa-miR-520d-5p	0	1	11	hsa-miR-455-5p	0.02	0.976416	1	hsa-miR-331-3p	0.02	0.979108	3
hsa-miR-548d-3p	0	1	4	hsa-miR-423-5p	0.01	0.982799	1	hsa-miR-923	0	0.997436	0
hsa-miR-548c-3p	0	1	5	hsa-miR-331-3p	0.01	0.988738	0	hsa-miR-920	0	0.99794	3
