# Supplementary material for: Tissue Elasticity Regulated Tumor Gene Expression: Implication for Diagnostic Biomarkers of Primitive Neuroectodermal Tumor
Source: PLoS One. 2015 Mar 16;10(3):e0120336. doi: 10.1371/journal.pone.0120336 (PMC4361745; doi:10.1371/journal.pone.0120336)
Supplement: S3 Dataset — (XLS) [file pone.0120336.s003.xls]

## Sheet: Sheet1
Table S3. GO biological process terms enriched by genes differentially regulated between PS and PAA. Probes differentially regulated (FC > |2|) were compared to the background gene expression to determine enriched terms using DAVID v6.7.
Category	Term	Count	%	PValue	Genes	List Total	Pop Hits	Pop Total	Fold Enrichment	Bonferroni	Benjamini	FDR
GOTERM_BP_FAT	GO:0006468~protein amino acid phosphorylation	211	5.25006	1.12008e-07	1555326_A_AT, 219028_AT, 213578_AT, 202604_X_AT, 218520_AT, 226441_AT, 227767_AT, 202161_AT, 237884_X_AT, 223466_X_AT, 209902_AT, 208445_S_AT, 239179_AT, 208878_S_AT, 204211_X_AT, 212899_AT, 227205_AT, 206853_S_AT, 226625_AT, 212572_AT, 212533_AT, 224691_AT, 218764_AT, 235705_AT, 212672_AT, 204369_AT, 232541_AT, 202130_AT, 1565886_AT, 211081_S_AT, 209193_AT, 227627_AT, 209677_AT, 224778_S_AT, 228…	2815	440	7835	1.33472	0.000518461	0.000518461	0.000211432
GOTERM_BP_FAT	GO:0007167~enzyme linked receptor protein signaling pathway	113	2.81164	2.12047e-06	209647_S_AT, 208944_AT, 1555326_A_AT, 219028_AT, 212298_AT, 213578_AT, 218087_S_AT, 1554741_S_AT, 207821_S_AT, 240773_AT, 201852_X_AT, 212122_AT, 229506_AT, 217941_S_AT, 238933_AT, 226989_AT, 228457_AT, 201099_AT, 206254_AT, 224645_AT, 206853_S_AT, 232060_AT, 226625_AT, 203038_AT, 214043_AT, 243541_AT, 205841_AT, 206330_S_AT, 1555982_AT, 229868_S_AT, 209862_S_AT, 213221_S_AT, 235705_AT, 206343_S_…	2815	219	7835	1.43613	0.00976977	0.00489687	0.00400265
GOTERM_BP_FAT	GO:0045449~regulation of transcription	646	16.0737	3.53496e-05	227069_AT, 212385_AT, 206572_X_AT, 204334_AT, 204847_AT, 228837_AT, 244197_X_AT, 223947_S_AT, 237189_AT, 222494_AT, 202080_S_AT, 203542_S_AT, 228917_AT, 229885_AT, 208445_S_AT, 235841_AT, 221428_S_AT, 238735_AT, 230291_S_AT, 201643_X_AT, 202034_X_AT, 221763_AT, 235957_AT, 204243_AT, 236404_AT, 224970_AT, 205383_S_AT, 238761_AT, 1553703_AT, 238883_AT, 207186_S_AT, 225452_AT, 207625_S_AT, 218386_X_…	2815	1604	7835	1.12096	0.150979	0.0530957	0.0667068
GOTERM_BP_FAT	GO:0007423~sensory organ development	55	1.3685	7.47942e-05	227376_AT, 1567575_AT, 227069_AT, 205201_AT, 218974_AT, 214220_S_AT, 225456_AT, 239367_AT, 224754_AT, 225098_AT, 214221_AT, 210875_S_AT, 242558_AT, 209589_S_AT, 229394_S_AT, 203215_S_AT, 210977_S_AT, 213168_AT, 226045_AT, 212764_AT, 209678_S_AT, 229958_AT, 214743_AT, 232925_AT, 223282_AT, 225452_AT, 203329_AT, 226066_AT, 216115_AT, 203987_AT, 1557050_AT, 203216_S_AT, 212488_AT, 237105_AT, 1559218…	2815	98	7835	1.56206	0.292707	0.0829356	0.141091
GOTERM_BP_FAT	GO:0006350~transcription	543	13.5108	8.88611e-05	227069_AT, 212385_AT, 206572_X_AT, 204334_AT, 204847_AT, 228837_AT, 244197_X_AT, 223947_S_AT, 237189_AT, 222494_AT, 203542_S_AT, 228917_AT, 229885_AT, 235841_AT, 208445_S_AT, 221428_S_AT, 238735_AT, 230291_S_AT, 201643_X_AT, 202034_X_AT, 221763_AT, 204243_AT, 224970_AT, 205383_S_AT, 238761_AT, 1553703_AT, 238883_AT, 225452_AT, 207186_S_AT, 218386_X_AT, 212920_AT, 207700_S_AT, 227205_AT, 1559218_S…	2815	1340	7835	1.12786	0.337308	0.0789943	0.167606
GOTERM_BP_FAT	GO:0001654~eye development	38	0.945509	0.00011172	227376_AT, 205201_AT, 214220_S_AT, 225456_AT, 224754_AT, 225098_AT, 214221_AT, 210875_S_AT, 242558_AT, 209589_S_AT, 229394_S_AT, 210977_S_AT, 213168_AT, 226045_AT, 212764_AT, 209678_S_AT, 229958_AT, 225452_AT, 203329_AT, 226066_AT, 216115_AT, 212488_AT, 1559218_S_AT, 211094_S_AT, 226237_AT, 214707_X_AT, 203728_AT, 232529_AT, 224760_AT, 227254_AT, 225406_AT, 213959_S_AT, 1555579_S_AT, 229975_AT, 2…	2815	62	7835	1.7059	0.403867	0.0826032	0.210678
GOTERM_BP_FAT	GO:0051252~regulation of RNA metabolic process	423	10.525	0.00042932	227069_AT, 212385_AT, 206572_X_AT, 204334_AT, 228837_AT, 244197_X_AT, 237189_AT, 222494_AT, 223947_S_AT, 203542_S_AT, 202080_S_AT, 228917_AT, 229885_AT, 235841_AT, 221428_S_AT, 238735_AT, 230291_S_AT, 221763_AT, 235957_AT, 236404_AT, 224970_AT, 1553703_AT, 238883_AT, 225452_AT, 207186_S_AT, 207625_S_AT, 218386_X_AT, 212920_AT, 207700_S_AT, 227205_AT, 1559218_S_AT, 209505_AT, 202616_S_AT, 202303_X…	2815	1039	7835	1.13314	0.863055	0.247252	0.807305
GOTERM_BP_FAT	GO:0007155~cell adhesion	142	3.53322	0.000599136	1555326_A_AT, 212298_AT, 1557079_AT, 218087_S_AT, 241769_AT, 221731_X_AT, 202516_S_AT, 243931_AT, 218368_S_AT, 201852_X_AT, 237884_X_AT, 227289_AT, 226932_AT, 224911_S_AT, 204136_AT, 242990_AT, 201505_AT, 217941_S_AT, 1552735_AT, 205032_AT, 232098_AT, 204620_S_AT, 202351_AT, 212253_X_AT, 226989_AT, 211137_S_AT, 208407_S_AT, 226016_AT, 203038_AT, 202541_AT, 208654_S_AT, 205893_AT, 233849_S_AT, 358…	2815	315	7835	1.2547	0.93764	0.293091	1.12493
GOTERM_BP_FAT	GO:0022610~biological adhesion	142	3.53322	0.000705033	1555326_A_AT, 212298_AT, 1557079_AT, 218087_S_AT, 241769_AT, 221731_X_AT, 202516_S_AT, 243931_AT, 218368_S_AT, 201852_X_AT, 237884_X_AT, 227289_AT, 226932_AT, 224911_S_AT, 204136_AT, 242990_AT, 201505_AT, 217941_S_AT, 1552735_AT, 205032_AT, 232098_AT, 204620_S_AT, 202351_AT, 212253_X_AT, 226989_AT, 211137_S_AT, 208407_S_AT, 226016_AT, 203038_AT, 202541_AT, 208654_S_AT, 205893_AT, 233849_S_AT, 358…	2815	316	7835	1.25073	0.96182	0.304294	1.32251
GOTERM_BP_FAT	GO:0007178~transmembrane receptor protein serine/threonine kinase signaling pathway	40	0.995272	0.00078517	1555326_A_AT, 208944_AT, 219028_AT, 204313_S_AT, 213578_AT, 209763_AT, 231873_AT, 201852_X_AT, 233303_AT, 1554930_A_AT, 229506_AT, 242403_AT, 236561_AT, 225144_AT, 211537_X_AT, 205932_S_AT, 215076_S_AT, 228416_AT, 202381_AT, 225572_AT, 211548_S_AT, 226989_AT, 225116_AT, 226563_AT, 228457_AT, 201099_AT, 225115_AT, 225565_AT, 206853_S_AT, 206854_S_AT, 225219_AT, 226625_AT, 204832_S_AT, 235598_AT, 2…	2815	71	7835	1.56806	0.973663	0.304884	1.47177
GOTERM_BP_FAT	GO:0045935~positive regulation of nucleobase, nucleoside, nucleotide and nucleic acid metabolic process	176	4.3792	0.000849316	227376_AT, 239024_AT, 213891_S_AT, 203504_S_AT, 219028_AT, 212385_AT, 215698_AT, 203132_AT, 204334_AT, 218166_S_AT, 209060_X_AT, 228837_AT, 212122_AT, 242868_AT, 229885_AT, 232333_AT, 235841_AT, 204947_AT, 221428_S_AT, 210977_S_AT, 230291_S_AT, 1556306_AT, 235957_AT, 217550_AT, 225645_AT, 209360_S_AT, 236404_AT, 211603_S_AT, 209290_S_AT, 211675_S_AT, 238940_AT, 202221_S_AT, 228822_S_AT, 207186_S_…	2815	403	7835	1.21554	0.980435	0.300673	1.5911
GOTERM_BP_FAT	GO:0007179~transforming growth factor beta receptor signaling pathway	26	0.646927	0.000921641	208944_AT, 1555326_A_AT, 213578_AT, 204313_S_AT, 201852_X_AT, 1554930_A_AT, 236561_AT, 211537_X_AT, 215076_S_AT, 202381_AT, 225572_AT, 211548_S_AT, 226563_AT, 201099_AT, 206854_S_AT, 206853_S_AT, 225565_AT, 225219_AT, 235598_AT, 204832_S_AT, 226625_AT, 203038_AT, 208937_S_AT, 218318_S_AT, 229868_S_AT, 227798_AT, 205187_AT, 205463_S_AT, 225223_AT, 224793_S_AT, 221577_X_AT, 229830_AT, 235725_AT, 21…	2815	41	7835	1.76502	0.986007	0.299362	1.72548
GOTERM_BP_FAT	GO:0016310~phosphorylation	234	5.82234	0.00100895	1555326_A_AT, 219028_AT, 213578_AT, 202604_X_AT, 218520_AT, 226094_AT, 226441_AT, 227767_AT, 202161_AT, 237884_X_AT, 223466_X_AT, 209902_AT, 208445_S_AT, 239179_AT, 208878_S_AT, 204211_X_AT, 212899_AT, 227205_AT, 206853_S_AT, 226625_AT, 212572_AT, 212533_AT, 224691_AT, 218764_AT, 224655_AT, 235705_AT, 212672_AT, 204374_S_AT, 204369_AT, 232541_AT, 202130_AT, 1565886_AT, 211081_S_AT, 209193_AT, 227…	2815	553	7835	1.17775	0.990663	0.301991	1.88747
GOTERM_BP_FAT	GO:0048592~eye morphogenesis	22	0.5474	0.00107609	227376_AT, 205201_AT, 214220_S_AT, 1555579_S_AT, 224754_AT, 241970_AT, 1554411_AT, 214221_AT, 214587_AT, 209677_AT, 210875_S_AT, 242558_AT, 204967_AT, 209589_S_AT, 204457_S_AT, 213168_AT, 226045_AT, 212764_AT, 209678_S_AT, 221683_S_AT, 238035_AT, 205080_AT, 206789_S_AT, 203329_AT, 212489_AT, 216115_AT, 224711_AT, 212678_AT, 212488_AT, 211094_S_AT, 214707_X_AT, 226237_AT, 203728_AT, 213518_AT, 221…	2815	33	7835	1.85554	0.99316	0.299576	2.01186
GOTERM_BP_FAT	GO:0051173~positive regulation of nitrogen compound metabolic process	181	4.50361	0.00115881	227376_AT, 239024_AT, 213891_S_AT, 203504_S_AT, 219028_AT, 212385_AT, 215698_AT, 203132_AT, 204334_AT, 218166_S_AT, 209060_X_AT, 228837_AT, 212122_AT, 242868_AT, 229885_AT, 232333_AT, 235841_AT, 204947_AT, 221428_S_AT, 210977_S_AT, 230291_S_AT, 1556306_AT, 235957_AT, 217550_AT, 225645_AT, 209360_S_AT, 236404_AT, 211603_S_AT, 209290_S_AT, 211675_S_AT, 238940_AT, 202221_S_AT, 228822_S_AT, 207186_S_…	2815	418	7835	1.20521	0.995338	0.300853	2.16492
GOTERM_BP_FAT	GO:0009891~positive regulation of biosynthetic process	188	4.67778	0.00117737	227376_AT, 239024_AT, 213891_S_AT, 203504_S_AT, 219028_AT, 212385_AT, 218087_S_AT, 215698_AT, 203132_AT, 204334_AT, 218166_S_AT, 209060_X_AT, 228837_AT, 212122_AT, 242868_AT, 229885_AT, 232333_AT, 235841_AT, 204947_AT, 221428_S_AT, 210977_S_AT, 230291_S_AT, 1556306_AT, 235957_AT, 205032_AT, 217550_AT, 225645_AT, 209360_S_AT, 236404_AT, 211603_S_AT, 209290_S_AT, 211675_S_AT, 238940_AT, 238933_AT, …	2815	436	7835	1.20014	0.995723	0.288871	2.19923
GOTERM_BP_FAT	GO:0031328~positive regulation of cellular biosynthetic process	186	4.62802	0.00119491	227376_AT, 239024_AT, 213891_S_AT, 203504_S_AT, 219028_AT, 212385_AT, 218087_S_AT, 215698_AT, 203132_AT, 204334_AT, 218166_S_AT, 209060_X_AT, 228837_AT, 212122_AT, 242868_AT, 229885_AT, 232333_AT, 235841_AT, 204947_AT, 221428_S_AT, 210977_S_AT, 230291_S_AT, 1556306_AT, 235957_AT, 205032_AT, 217550_AT, 225645_AT, 209360_S_AT, 236404_AT, 211603_S_AT, 209290_S_AT, 211675_S_AT, 238940_AT, 238933_AT, …	2815	431	7835	1.20115	0.996057	0.27793	2.23166
GOTERM_BP_FAT	GO:0006355~regulation of transcription, DNA-dependent	407	10.1269	0.00126615	213891_S_AT, 227069_AT, 219028_AT, 212385_AT, 233803_S_AT, 208025_S_AT, 206572_X_AT, 203132_AT, 229700_AT, 204334_AT, 218166_S_AT, 209060_X_AT, 244197_X_AT, 228837_AT, 201997_S_AT, 212521_S_AT, 210269_S_AT, 223947_S_AT, 222494_AT, 237189_AT, 242868_AT, 202080_S_AT, 203542_S_AT, 228917_AT, 229885_AT, 235841_AT, 221428_S_AT, 238735_AT, 230291_S_AT, 221763_AT, 235957_AT, 209360_S_AT, 236404_AT, 2175…	2815	1009	7835	1.1227	0.997166	0.278114	2.3632
GOTERM_BP_FAT	GO:0006796~phosphate metabolic process	282	7.01667	0.00128756	1555326_A_AT, 221556_AT, 219028_AT, 213578_AT, 202604_X_AT, 218520_AT, 226094_AT, 226441_AT, 229506_AT, 227767_AT, 202161_AT, 237884_X_AT, 223466_X_AT, 209902_AT, 208445_S_AT, 239179_AT, 228457_AT, 212899_AT, 208878_S_AT, 204211_X_AT, 227205_AT, 206853_S_AT, 209296_AT, 226625_AT, 212572_AT, 224691_AT, 212533_AT, 218764_AT, 224655_AT, 212672_AT, 235705_AT, 204374_S_AT, 228952_AT, 205066_S_AT, 2325…	2815	680	7835	1.15425	0.997434	0.269451	2.40269
GOTERM_BP_FAT	GO:0006793~phosphorus metabolic process	282	7.01667	0.00128756	1555326_A_AT, 221556_AT, 219028_AT, 213578_AT, 202604_X_AT, 218520_AT, 226094_AT, 226441_AT, 229506_AT, 227767_AT, 202161_AT, 237884_X_AT, 223466_X_AT, 209902_AT, 208445_S_AT, 239179_AT, 228457_AT, 212899_AT, 208878_S_AT, 204211_X_AT, 227205_AT, 206853_S_AT, 209296_AT, 226625_AT, 212572_AT, 224691_AT, 212533_AT, 218764_AT, 224655_AT, 212672_AT, 235705_AT, 204374_S_AT, 228952_AT, 205066_S_AT, 2325…	2815	680	7835	1.15425	0.997434	0.269451	2.40269
GOTERM_BP_FAT	GO:0007169~transmembrane receptor protein tyrosine kinase signaling pathway	70	1.74173	0.00150414	209647_S_AT, 212249_AT, 212298_AT, 218087_S_AT, 203494_S_AT, 224818_AT, 1554741_S_AT, 207821_S_AT, 1560382_AT, 227561_AT, 212122_AT, 225144_AT, 209896_S_AT, 238563_AT, 217941_S_AT, 1559582_AT, 233314_AT, 238933_AT, 232925_AT, 212240_S_AT, 212542_S_AT, 206254_AT, 224645_AT, 214987_AT, 232060_AT, 225442_AT, 243541_AT, 222719_S_AT, 217649_AT, 206330_S_AT, 205841_AT, 209862_S_AT, 213221_S_AT, 206343_…	2815	143	7835	1.36246	0.99906	0.294234	2.80145
GOTERM_BP_FAT	GO:0010557~positive regulation of macromolecule biosynthetic process	179	4.45384	0.00174366	227376_AT, 239024_AT, 213891_S_AT, 219028_AT, 212385_AT, 218087_S_AT, 215698_AT, 203132_AT, 204334_AT, 218166_S_AT, 209060_X_AT, 228837_AT, 212122_AT, 242868_AT, 229885_AT, 232333_AT, 235841_AT, 204947_AT, 221428_S_AT, 210977_S_AT, 230291_S_AT, 1556306_AT, 235957_AT, 205032_AT, 217550_AT, 225645_AT, 209360_S_AT, 236404_AT, 211603_S_AT, 209290_S_AT, 211675_S_AT, 238940_AT, 238933_AT, 202221_S_AT, …	2815	416	7835	1.19762	0.99969	0.319393	3.24062
GOTERM_BP_FAT	GO:0043010~camera-type eye development	30	0.746454	0.00176985	227376_AT, 205201_AT, 225456_AT, 224754_AT, 225098_AT, 210875_S_AT, 242558_AT, 209589_S_AT, 229394_S_AT, 210977_S_AT, 213168_AT, 226045_AT, 212764_AT, 229958_AT, 225452_AT, 203329_AT, 226066_AT, 216115_AT, 1559218_S_AT, 226237_AT, 211094_S_AT, 203728_AT, 232529_AT, 224760_AT, 227254_AT, 225406_AT, 213959_S_AT, 1555579_S_AT, 229975_AT, 203497_AT, 241970_AT, 1554411_AT, 225112_AT, 214587_AT, 207233…	2815	51	7835	1.63724	0.999726	0.311199	3.28854
GOTERM_BP_FAT	GO:0070647~protein modification by small protein conjugation or removal	70	1.74173	0.00188949	231913_S_AT, 217317_S_AT, 1558253_X_AT, 1556228_A_AT, 212783_AT, 217950_AT, 223802_S_AT, 242403_AT, 204732_S_AT, 201961_S_AT, 238892_AT, 239163_AT, 234988_AT, 230411_AT, 227264_AT, 228261_AT, 224725_AT, 212513_S_AT, 238472_AT, 228822_S_AT, 1559094_AT, 218386_X_AT, 201099_AT, 202060_AT, 212991_AT, 229419_AT, 1552329_AT, 227293_AT, 212637_S_AT, 212987_AT, 225276_AT, 224722_AT, 228098_S_AT, 202954_A…	2815	144	7835	1.35299	0.999843	0.316633	3.50711
GOTERM_BP_FAT	GO:0051254~positive regulation of RNA metabolic process	135	3.35904	0.00196477	213891_S_AT, 239024_AT, 219028_AT, 212385_AT, 203132_AT, 204334_AT, 209060_X_AT, 228837_AT, 212122_AT, 242868_AT, 232333_AT, 235841_AT, 221428_S_AT, 204947_AT, 210977_S_AT, 230291_S_AT, 1556306_AT, 235957_AT, 225645_AT, 217550_AT, 209360_S_AT, 236404_AT, 209290_S_AT, 211675_S_AT, 238940_AT, 202221_S_AT, 228822_S_AT, 207186_S_AT, 225452_AT, 218386_X_AT, 201146_AT, 226066_AT, 207700_S_AT, 227205_AT…	2815	305	7835	1.23195	0.999889	0.315735	3.6444
GOTERM_BP_FAT	GO:0018108~peptidyl-tyrosine phosphorylation	19	0.472754	0.0020697	226893_AT, 241403_AT, 243006_AT, 206412_AT, 205842_S_AT, 228751_AT, 212486_S_AT, 225112_AT, 203131_AT, 225098_AT, 227561_AT, 213958_AT, 209028_S_AT, 210346_S_AT, 209589_S_AT, 205168_AT, 1552610_A_AT, 238563_AT, 226450_AT, 232809_S_AT, 209033_S_AT, 206254_AT, 227629_AT, 203989_X_AT, 1559101_AT, 225442_AT, 214683_S_AT, 205841_AT	2815	28	7835	1.88867	0.999932	0.318668	3.83544
GOTERM_BP_FAT	GO:0016567~protein ubiquitination	52	1.29385	0.00302093	217317_S_AT, 1558253_X_AT, 1556228_A_AT, 212783_AT, 223802_S_AT, 217950_AT, 242403_AT, 204732_S_AT, 201961_S_AT, 238892_AT, 239163_AT, 234988_AT, 230411_AT, 227264_AT, 228261_AT, 224725_AT, 238472_AT, 1559094_AT, 202060_AT, 212991_AT, 1552329_AT, 227293_AT, 229419_AT, 212637_S_AT, 212987_AT, 225276_AT, 224722_AT, 228098_S_AT, 202954_AT, 207231_AT, 229483_AT, 242829_X_AT, 225610_AT, 223255_AT, 210…	2815	103	7835	1.40516	0.999999	0.416536	5.55108
GOTERM_BP_FAT	GO:0030030~cell projection organization	97	2.41354	0.00329423	212298_AT, 212985_AT, 221731_X_AT, 207821_S_AT, 204334_AT, 215222_X_AT, 239163_AT, 201505_AT, 236388_AT, 211603_S_AT, 204620_S_AT, 232098_AT, 212276_AT, 212253_X_AT, 213496_AT, 205841_AT, 209687_AT, 211380_S_AT, 218806_S_AT, 240485_AT, 212397_AT, 205463_S_AT, 213959_S_AT, 219387_AT, 232541_AT, 229830_AT, 210129_S_AT, 239809_AT, 240655_AT, 219487_AT, 1558714_AT, 226291_AT, 236088_AT, 233365_AT, 23…	2815	213	7835	1.26751	1	0.432113	6.03862
GOTERM_BP_FAT	GO:0045893~positive regulation of transcription, DNA-dependent	132	3.2844	0.00331822	213891_S_AT, 239024_AT, 219028_AT, 212385_AT, 203132_AT, 204334_AT, 209060_X_AT, 228837_AT, 212122_AT, 242868_AT, 232333_AT, 235841_AT, 221428_S_AT, 204947_AT, 210977_S_AT, 230291_S_AT, 1556306_AT, 235957_AT, 225645_AT, 217550_AT, 209360_S_AT, 236404_AT, 209290_S_AT, 211675_S_AT, 238940_AT, 202221_S_AT, 228822_S_AT, 207186_S_AT, 225452_AT, 218386_X_AT, 201146_AT, 226066_AT, 207700_S_AT, 227205_AT…	2815	301	7835	1.22059	1	0.422822	6.08131
GOTERM_BP_FAT	GO:0044257~cellular protein catabolic process	210	5.22518	0.00357082	209647_S_AT, 229501_S_AT, 242428_AT, 1555326_A_AT, 202604_X_AT, 220079_S_AT, 226035_AT, 227257_S_AT, 222601_AT, 225521_AT, 201133_S_AT, 228190_AT, 212381_AT, 225085_AT, 228363_AT, 225328_AT, 201961_S_AT, 223307_AT, 225338_AT, 239163_AT, 221428_S_AT, 234988_AT, 225658_AT, 202779_S_AT, 230411_AT, 217878_S_AT, 218306_S_AT, 228261_AT, 200599_S_AT, 229958_AT, 210694_S_AT, 208884_S_AT, 209630_S_AT, 212…	2815	502	7835	1.16433	1	0.435108	6.52961
GOTERM_BP_FAT	GO:0006928~cell motion	117	2.91117	0.00380081	212298_AT, 200729_S_AT, 212985_AT, 221731_X_AT, 235093_AT, 207821_S_AT, 218368_S_AT, 204334_AT, 228955_AT, 223220_S_AT, 215198_S_AT, 215222_X_AT, 203518_AT, 222999_S_AT, 212077_AT, 205032_AT, 211603_S_AT, 205809_S_AT, 204620_S_AT, 203788_S_AT, 224813_AT, 209505_AT, 226625_AT, 203038_AT, 202541_AT, 205841_AT, 209687_AT, 211380_S_AT, 228098_S_AT, 218806_S_AT, 201167_X_AT, 205844_AT, 219387_AT, 2007…	2815	264	7835	1.23351	1	0.444401	6.93601
GOTERM_BP_FAT	GO:0018209~peptidyl-serine modification	17	0.422991	0.00391327	213000_AT, 1557073_S_AT, 201722_S_AT, 208944_AT, 223746_AT, 202561_AT, 201893_X_AT, 211896_S_AT, 224793_S_AT, 226183_AT, 201724_S_AT, 226191_AT, 201723_S_AT, 210057_AT, 236561_AT, 236536_AT, 226297_AT, 1568618_A_AT, 243981_AT, 208694_AT, 210543_S_AT, 213093_AT, 226964_AT, 224842_AT, 213922_AT, 227205_AT, 211813_X_AT, 238108_AT, 222589_AT, 227740_AT, 214683_S_AT, 218318_S_AT, 235003_AT, 233152_X_A…	2815	25	7835	1.89265	1	0.443235	7.13412
GOTERM_BP_FAT	GO:0018105~peptidyl-serine phosphorylation	15	0.373227	0.00402542	213000_AT, 1557073_S_AT, 208944_AT, 223746_AT, 202561_AT, 224793_S_AT, 226183_AT, 226191_AT, 210057_AT, 236561_AT, 226297_AT, 210543_S_AT, 208694_AT, 243981_AT, 213093_AT, 226964_AT, 224842_AT, 213922_AT, 227205_AT, 238108_AT, 222589_AT, 227740_AT, 214683_S_AT, 218318_S_AT, 235003_AT, 233152_X_AT, 224691_AT	2815	21	7835	1.98807	1	0.442116	7.33131
GOTERM_BP_FAT	GO:0006512~ubiquitin cycle	15	0.373227	0.00402542	218521_S_AT, 209647_S_AT, 226178_AT, 232033_AT, 202954_AT, 229483_AT, 223288_AT, 236062_AT, 228734_AT, 222421_AT, 208127_S_AT, 209648_X_AT, 213291_S_AT, 239101_AT, 230411_AT, 226730_S_AT, 211285_S_AT, 222119_S_AT, 218184_AT, 239721_AT, 212448_AT, 211575_S_AT, 240139_AT, 226729_AT, 223289_S_AT, 213128_S_AT, 226974_AT, 222420_S_AT, 217799_X_AT	2815	21	7835	1.98807	1	0.442116	7.33131
GOTERM_BP_FAT	GO:0051325~interphase	46	1.14456	0.00408485	203533_S_AT, 203079_S_AT, 227013_AT, 203132_AT, 204510_AT, 225945_AT, 222494_AT, 236545_AT, 223380_S_AT, 225285_AT, 204947_AT, 202095_S_AT, 242362_AT, 220789_S_AT, 217595_AT, 203078_AT, 238075_AT, 232925_AT, 209172_S_AT, 202457_S_AT, 209016_S_AT, 239179_AT, 205167_S_AT, 210372_S_AT, 240971_X_AT, 207828_S_AT, 210334_X_AT, 205022_S_AT, 224848_AT, 231259_S_AT, 1553678_A_AT, 227205_AT, 212806_AT, 226…	2815	90	7835	1.42258	1	0.436896	7.43563
GOTERM_BP_FAT	GO:0051603~proteolysis involved in cellular protein catabolic process	209	5.2003	0.00424398	209647_S_AT, 229501_S_AT, 242428_AT, 1555326_A_AT, 202604_X_AT, 220079_S_AT, 226035_AT, 227257_S_AT, 222601_AT, 225521_AT, 201133_S_AT, 228190_AT, 212381_AT, 225085_AT, 228363_AT, 225328_AT, 201961_S_AT, 223307_AT, 225338_AT, 239163_AT, 221428_S_AT, 234988_AT, 225658_AT, 202779_S_AT, 230411_AT, 217878_S_AT, 218306_S_AT, 228261_AT, 200599_S_AT, 210694_S_AT, 208884_S_AT, 209630_S_AT, 212513_S_AT, 2…	2815	501	7835	1.1611	1	0.439631	7.71441
GOTERM_BP_FAT	GO:0051056~regulation of small GTPase mediated signal transduction	79	1.96566	0.00436177	228248_AT, 202677_AT, 212983_AT, 218807_AT, 240773_AT, 224884_AT, 202956_AT, 209539_AT, 214352_S_AT, 218268_AT, 236755_AT, 219610_AT, 204009_S_AT, 241627_X_AT, 226392_AT, 201335_S_AT, 201334_S_AT, 1555247_A_AT, 214061_AT, 203096_S_AT, 213313_AT, 216115_AT, 212804_S_AT, 201813_S_AT, 230669_AT, 236075_S_AT, 219787_S_AT, 242932_AT, 211094_S_AT, 224985_AT, 242233_AT, 233587_S_AT, 224788_AT, 235705_AT…	2815	170	7835	1.29342	1	0.439127	7.92025
GOTERM_BP_FAT	GO:0032880~regulation of protein localization	45	1.11968	0.00448959	227376_AT, 206011_AT, 1555326_A_AT, 214869_X_AT, 212249_AT, 205201_AT, 213578_AT, 218087_S_AT, 225023_AT, 226183_AT, 225022_AT, 212122_AT, 226191_AT, 218230_AT, 236561_AT, 212117_AT, 201960_S_AT, 209896_S_AT, 227264_AT, 202381_AT, 204341_AT, 209678_S_AT, 1559582_AT, 227545_AT, 201959_S_AT, 1554747_A_AT, 212240_S_AT, 216115_AT, 1554479_A_AT, 206254_AT, 212804_S_AT, 234998_AT, 209895_AT, 211094_S_A…	2815	88	7835	1.42328	1	0.43938	8.14316
GOTERM_BP_FAT	GO:0046777~protein amino acid autophosphorylation	35	0.870863	0.00483397	241403_AT, 243006_AT, 228751_AT, 212486_S_AT, 227004_AT, 225694_AT, 207821_S_AT, 225691_AT, 223324_S_AT, 202932_AT, 210346_S_AT, 237884_X_AT, 236561_AT, 229584_AT, 232136_S_AT, 205126_AT, 208877_AT, 226450_AT, 232925_AT, 239179_AT, 224842_AT, 204211_X_AT, 208878_S_AT, 227205_AT, 202933_S_AT, 203510_AT, 213301_X_AT, 227740_AT, 1559101_AT, 204391_X_AT, 218318_S_AT, 205841_AT, 224691_AT, 223746_AT, …	2815	65	7835	1.4987	1	0.454671	8.74113
GOTERM_BP_FAT	GO:0018212~peptidyl-tyrosine modification	19	0.472754	0.00607044	226893_AT, 241403_AT, 243006_AT, 206412_AT, 205842_S_AT, 228751_AT, 212486_S_AT, 225112_AT, 203131_AT, 225098_AT, 227561_AT, 213958_AT, 209028_S_AT, 210346_S_AT, 209589_S_AT, 205168_AT, 1552610_A_AT, 238563_AT, 226450_AT, 232809_S_AT, 209033_S_AT, 206254_AT, 227629_AT, 203989_X_AT, 1559101_AT, 225442_AT, 214683_S_AT, 205841_AT	2815	30	7835	1.76276	1	0.523787	10.8579
GOTERM_BP_FAT	GO:0019941~modification-dependent protein catabolic process	200	4.97636	0.00609762	209647_S_AT, 229501_S_AT, 242428_AT, 220079_S_AT, 226035_AT, 227257_S_AT, 222601_AT, 225521_AT, 201133_S_AT, 228190_AT, 212381_AT, 225085_AT, 228363_AT, 225328_AT, 201961_S_AT, 223307_AT, 225338_AT, 239163_AT, 221428_S_AT, 234988_AT, 225658_AT, 202779_S_AT, 230411_AT, 217878_S_AT, 218306_S_AT, 228261_AT, 200599_S_AT, 210694_S_AT, 208884_S_AT, 209630_S_AT, 212513_S_AT, 228822_S_AT, 218310_AT, 2279…	2815	481	7835	1.1573	1	0.516214	10.9039
GOTERM_BP_FAT	GO:0043632~modification-dependent macromolecule catabolic process	200	4.97636	0.00609762	209647_S_AT, 229501_S_AT, 242428_AT, 220079_S_AT, 226035_AT, 227257_S_AT, 222601_AT, 225521_AT, 201133_S_AT, 228190_AT, 212381_AT, 225085_AT, 228363_AT, 225328_AT, 201961_S_AT, 223307_AT, 225338_AT, 239163_AT, 221428_S_AT, 234988_AT, 225658_AT, 202779_S_AT, 230411_AT, 217878_S_AT, 218306_S_AT, 228261_AT, 200599_S_AT, 210694_S_AT, 208884_S_AT, 209630_S_AT, 212513_S_AT, 228822_S_AT, 218310_AT, 2279…	2815	481	7835	1.1573	1	0.516214	10.9039
GOTERM_BP_FAT	GO:0030163~protein catabolic process	213	5.29983	0.00615684	242428_AT, 1555326_A_AT, 202604_X_AT, 225521_AT, 228190_AT, 201133_S_AT, 225085_AT, 223307_AT, 225338_AT, 234988_AT, 221428_S_AT, 202779_S_AT, 218306_S_AT, 229958_AT, 208884_S_AT, 210694_S_AT, 212513_S_AT, 227900_AT, 218310_AT, 218386_X_AT, 201099_AT, 223243_S_AT, 212991_AT, 216450_X_AT, 225416_AT, 223118_S_AT, 224722_AT, 232033_AT, 220419_S_AT, 212403_AT, 222616_S_AT, 241762_AT, 219348_AT, 22971…	2815	515	7835	1.15115	1	0.510738	11.004
GOTERM_BP_FAT	GO:0030323~respiratory tube development	34	0.845982	0.00723819	227376_AT, 227069_AT, 224838_AT, 230791_AT, 208944_AT, 215446_S_AT, 205201_AT, 213578_AT, 213702_X_AT, 1554741_S_AT, 224754_AT, 231873_AT, 242868_AT, 242558_AT, 225144_AT, 236561_AT, 230291_S_AT, 213168_AT, 235103_AT, 217922_AT, 204703_AT, 232136_S_AT, 205782_AT, 209290_S_AT, 214743_AT, 202221_S_AT, 209289_AT, 213029_AT, 226563_AT, 205105_AT, 210980_S_AT, 205198_S_AT, 235598_AT, 204832_S_AT, 2325…	2815	64	7835	1.47863	1	0.559726	12.8142
GOTERM_BP_FAT	GO:0010464~regulation of mesenchymal cell proliferation	11	0.2737	0.00739972	235392_AT, 224838_AT, 208944_AT, 209863_S_AT, 213578_AT, 1552627_A_AT, 204686_AT, 205463_S_AT, 229830_AT, 242979_AT, 210875_S_AT, 235635_AT, 235201_AT, 204457_S_AT, 242110_AT, 212764_AT, 238933_AT, 238852_AT, 217936_AT, 205991_S_AT, 224837_AT, 227273_AT, 204832_S_AT, 212758_S_AT, 226695_AT, 233849_S_AT, 223287_S_AT	2815	14	7835	2.18688	1	0.559023	13.0816
GOTERM_BP_FAT	GO:0046324~regulation of glucose import	15	0.373227	0.00743633	235392_AT, 212249_AT, 200899_S_AT, 204686_AT, 218087_S_AT, 228952_AT, 205066_S_AT, 218158_S_AT, 215231_AT, 212119_AT, 221483_S_AT, 212122_AT, 209677_AT, 242979_AT, 229088_AT, 212117_AT, 239258_AT, 215248_AT, 209678_S_AT, 1559582_AT, 213093_AT, 209973_AT, 226450_AT, 238933_AT, 212240_S_AT, 212120_AT, 223494_AT, 225491_AT, 214449_S_AT, 213518_AT, 222538_S_AT, 212239_AT	2815	22	7835	1.89771	1	0.552328	13.1421
GOTERM_BP_FAT	GO:0045941~positive regulation of transcription	153	3.80692	0.00749172	227376_AT, 213891_S_AT, 239024_AT, 219028_AT, 212385_AT, 215698_AT, 203132_AT, 204334_AT, 218166_S_AT, 209060_X_AT, 228837_AT, 212122_AT, 242868_AT, 229885_AT, 232333_AT, 235841_AT, 221428_S_AT, 204947_AT, 210977_S_AT, 230291_S_AT, 1556306_AT, 235957_AT, 225645_AT, 217550_AT, 209360_S_AT, 236404_AT, 211603_S_AT, 209290_S_AT, 211675_S_AT, 238940_AT, 202221_S_AT, 228822_S_AT, 207186_S_AT, 225452_AT…	2815	361	7835	1.17963	1	0.546745	13.2335
GOTERM_BP_FAT	GO:0009636~response to toxin	22	0.5474	0.00762655	215719_X_AT, 1555854_AT, 214577_AT, 241775_AT, 212233_AT, 243016_AT, 224793_S_AT, 229907_AT, 217653_X_AT, 205672_AT, 212267_AT, 227193_AT, 242775_AT, 204781_S_AT, 204171_AT, 213549_AT, 230416_AT, 217678_AT, 236561_AT, 209341_S_AT, 226084_AT, 204341_AT, 207347_AT, 213093_AT, 226660_AT, 209921_AT, 217626_AT, 215548_S_AT, 203728_AT, 205198_S_AT, 203524_S_AT, 1562102_AT, 216092_S_AT, 233820_AT, 21625…	2815	37	7835	1.65494	1	0.545108	13.4558
GOTERM_BP_FAT	GO:0043406~positive regulation of MAP kinase activity	30	0.746454	0.00772176	212470_AT, 237133_AT, 1560382_AT, 203837_AT, 226441_AT, 1562194_AT, 202161_AT, 226002_AT, 214352_S_AT, 226045_AT, 209896_S_AT, 204009_S_AT, 207347_AT, 226450_AT, 211675_S_AT, 232925_AT, 203603_S_AT, 217599_S_AT, 211616_S_AT, 206254_AT, 214987_AT, 203510_AT, 209895_AT, 205112_AT, 203552_AT, 1557797_A_AT, 204037_AT, 203553_S_AT, 223519_AT, 1555259_AT, 226979_AT, 228565_AT, 232541_AT, 201110_S_AT, 2…	2815	55	7835	1.51817	1	0.541699	13.6124
GOTERM_BP_FAT	GO:0032989~cellular component morphogenesis	104	2.58771	0.00778924	212298_AT, 212985_AT, 221731_X_AT, 202516_S_AT, 207821_S_AT, 204334_AT, 228323_AT, 215222_X_AT, 223466_X_AT, 239163_AT, 212752_AT, 201505_AT, 217941_S_AT, 211801_X_AT, 211603_S_AT, 204620_S_AT, 232098_AT, 212253_X_AT, 226625_AT, 213496_AT, 205841_AT, 209687_AT, 240485_AT, 213959_S_AT, 232541_AT, 210129_S_AT, 239809_AT, 209961_S_AT, 200989_AT, 240655_AT, 209677_AT, 219487_AT, 226291_AT, 1558714_AT…	2815	236	7835	1.22654	1	0.537138	13.7232
GOTERM_BP_FAT	GO:0010604~positive regulation of macromolecule metabolic process	238	5.92187	0.00782685	213891_S_AT, 1555326_A_AT, 228248_AT, 212385_AT, 219028_AT, 213578_AT, 203132_AT, 204334_AT, 225521_AT, 209060_X_AT, 218166_S_AT, 228837_AT, 242868_AT, 229885_AT, 235841_AT, 221428_S_AT, 230291_S_AT, 202034_X_AT, 235957_AT, 236404_AT, 209360_S_AT, 217550_AT, 225645_AT, 211603_S_AT, 209290_S_AT, 238933_AT, 227900_AT, 207186_S_AT, 225452_AT, 218386_X_AT, 226066_AT, 207700_S_AT, 227205_AT, 1559218_S…	2815	583	7835	1.13624	1	0.531367	13.7849
GOTERM_BP_FAT	GO:0040017~positive regulation of locomotion	33	0.8211	0.0079615	235392_AT, 1555326_A_AT, 212249_AT, 212470_AT, 202604_X_AT, 232530_AT, 204171_AT, 235635_AT, 211651_S_AT, 201505_AT, 202381_AT, 204863_S_AT, 205032_AT, 212196_AT, 226450_AT, 226660_AT, 238933_AT, 232925_AT, 212240_S_AT, 217936_AT, 224621_AT, 201511_AT, 238869_AT, 213532_AT, 233849_S_AT, 212305_S_AT, 205841_AT, 209687_AT, 1552627_A_AT, 204686_AT, 205463_S_AT, 205842_S_AT, 212310_AT, 232541_AT, 238…	2815	62	7835	1.48144	1	0.530126	14.0055
GOTERM_BP_FAT	GO:0000902~cell morphogenesis	94	2.33889	0.00807331	212254_S_AT, 214577_AT, 212298_AT, 202133_AT, 212985_AT, 221731_X_AT, 202516_S_AT, 213194_AT, 204334_AT, 207821_S_AT, 214221_AT, 208633_S_AT, 202514_AT, 228680_AT, 215222_X_AT, 242558_AT, 223466_X_AT, 202174_S_AT, 212752_AT, 214937_X_AT, 1558199_AT, 242362_AT, 209896_S_AT, 235976_AT, 201505_AT, 217941_S_AT, 209678_S_AT, 211603_S_AT, 232098_AT, 204620_S_AT, 232925_AT, 230229_AT, 212253_X_AT, 15570…	2815	211	7835	1.23996	1	0.527928	14.1883
GOTERM_BP_FAT	GO:0010628~positive regulation of gene expression	156	3.88156	0.00866354	227376_AT, 213891_S_AT, 239024_AT, 219028_AT, 212385_AT, 215698_AT, 203132_AT, 204334_AT, 218166_S_AT, 209060_X_AT, 228837_AT, 212122_AT, 242868_AT, 229885_AT, 232333_AT, 235841_AT, 221428_S_AT, 204947_AT, 210977_S_AT, 230291_S_AT, 1556306_AT, 235957_AT, 225645_AT, 217550_AT, 209360_S_AT, 236404_AT, 211603_S_AT, 209290_S_AT, 211675_S_AT, 238940_AT, 202221_S_AT, 228822_S_AT, 207186_S_AT, 225452_AT…	2815	370	7835	1.1735	1	0.546128	15.147
GOTERM_BP_FAT	GO:0051272~positive regulation of cell motion	35	0.870863	0.00882676	235392_AT, 1555326_A_AT, 212249_AT, 212470_AT, 202604_X_AT, 228758_AT, 232530_AT, 232058_AT, 204171_AT, 235635_AT, 241435_AT, 236561_AT, 211651_S_AT, 244753_AT, 201505_AT, 204863_S_AT, 202381_AT, 205032_AT, 212196_AT, 226660_AT, 226450_AT, 238933_AT, 232925_AT, 212240_S_AT, 224833_AT, 217936_AT, 224621_AT, 201511_AT, 238869_AT, 213532_AT, 236439_AT, 233849_S_AT, 212305_S_AT, 205841_AT, 209687_AT,…	2815	67	7835	1.45396	1	0.545888	15.4104
GOTERM_BP_FAT	GO:0035295~tube development	64	1.59244	0.00918056	227376_AT, 229221_AT, 227069_AT, 208944_AT, 212298_AT, 215446_S_AT, 213578_AT, 224754_AT, 1554741_S_AT, 242868_AT, 242558_AT, 236561_AT, 225144_AT, 230291_S_AT, 227264_AT, 235103_AT, 224725_AT, 217922_AT, 209290_S_AT, 214743_AT, 202221_S_AT, 225452_AT, 203987_AT, 206254_AT, 205105_AT, 206853_S_AT, 210980_S_AT, 206061_S_AT, 1557797_A_AT, 224760_AT, 223287_S_AT, 224722_AT, 235007_AT, 209687_AT, 217…	2815	137	7835	1.30023	1	0.553227	15.9785
GOTERM_BP_FAT	GO:0060541~respiratory system development	34	0.845982	0.00971753	227376_AT, 227069_AT, 224838_AT, 230791_AT, 208944_AT, 215446_S_AT, 205201_AT, 213578_AT, 213702_X_AT, 1554741_S_AT, 224754_AT, 231873_AT, 242868_AT, 242558_AT, 225144_AT, 236561_AT, 230291_S_AT, 213168_AT, 235103_AT, 217922_AT, 204703_AT, 232136_S_AT, 205782_AT, 209290_S_AT, 214743_AT, 202221_S_AT, 209289_AT, 213029_AT, 226563_AT, 205105_AT, 210980_S_AT, 205198_S_AT, 235598_AT, 204832_S_AT, 2325…	2815	65	7835	1.45588	1	0.567106	16.8339
GOTERM_BP_FAT	GO:0009791~post-embryonic development	23	0.572282	0.0103895	224862_AT, 213000_AT, 228173_AT, 215078_AT, 232471_AT, 202959_AT, 222432_S_AT, 224793_S_AT, 229907_AT, 236947_AT, 227407_AT, 201427_S_AT, 202960_S_AT, 242975_S_AT, 203789_S_AT, 213549_AT, 225892_AT, 235031_AT, 235201_AT, 229274_AT, 230416_AT, 236561_AT, 224863_AT, 202615_AT, 224861_AT, 226247_AT, 216944_S_AT, 226563_AT, 235526_AT, 203788_S_AT, 240815_AT, 217814_AT, 212614_AT, 226372_AT, 203728_AT…	2815	40	7835	1.6004	1	0.584878	17.8928
GOTERM_BP_FAT	GO:0046578~regulation of Ras protein signal transduction	68	1.69196	0.0112726	228248_AT, 212983_AT, 218807_AT, 240773_AT, 224884_AT, 202956_AT, 209539_AT, 214352_S_AT, 218268_AT, 236755_AT, 219610_AT, 204009_S_AT, 241627_X_AT, 201334_S_AT, 201335_S_AT, 214061_AT, 213313_AT, 216115_AT, 201813_S_AT, 236075_S_AT, 219787_S_AT, 242932_AT, 211094_S_AT, 224985_AT, 224788_AT, 235705_AT, 218806_S_AT, 201814_AT, 1554703_AT, 200813_S_AT, 218613_AT, 226312_AT, 203386_AT, 226291_AT, 20…	2815	148	7835	1.27882	1	0.608315	19.2649
GOTERM_BP_FAT	GO:0032990~cell part morphogenesis	70	1.74173	0.0113347	212254_S_AT, 214577_AT, 212298_AT, 202133_AT, 212985_AT, 221731_X_AT, 213194_AT, 207821_S_AT, 204334_AT, 214221_AT, 208633_S_AT, 228680_AT, 215222_X_AT, 223466_X_AT, 202174_S_AT, 214937_X_AT, 209896_S_AT, 235976_AT, 211801_X_AT, 211603_S_AT, 232098_AT, 204620_S_AT, 232925_AT, 212253_X_AT, 207098_S_AT, 1557050_AT, 214060_AT, 214707_X_AT, 225565_AT, 207545_S_AT, 213496_AT, 228905_AT, 1556629_A_AT, …	2815	153	7835	1.27341	1	0.603848	19.3606
GOTERM_BP_FAT	GO:0016477~cell migration	72	1.79149	0.011377	229221_AT, 212298_AT, 243006_AT, 212985_AT, 218807_AT, 221731_X_AT, 213194_AT, 235093_AT, 218368_S_AT, 207821_S_AT, 228955_AT, 225098_AT, 223220_S_AT, 231111_AT, 1554930_A_AT, 203518_AT, 236561_AT, 232324_X_AT, 1558199_AT, 204620_S_AT, 233314_AT, 212226_S_AT, 204273_AT, 203788_S_AT, 235629_AT, 213435_AT, 1553678_A_AT, 212488_AT, 201511_AT, 238869_AT, 209505_AT, 226625_AT, 203038_AT, 1557797_A_AT,…	2815	158	7835	1.26834	1	0.598843	19.4256
GOTERM_BP_FAT	GO:0051329~interphase of mitotic cell cycle	43	1.06992	0.0115843	203533_S_AT, 203079_S_AT, 227013_AT, 203132_AT, 204510_AT, 222494_AT, 236545_AT, 223380_S_AT, 225285_AT, 204947_AT, 202095_S_AT, 242362_AT, 220789_S_AT, 217595_AT, 203078_AT, 238075_AT, 232925_AT, 209172_S_AT, 202457_S_AT, 239179_AT, 205167_S_AT, 210372_S_AT, 240971_X_AT, 207828_S_AT, 210334_X_AT, 205022_S_AT, 224848_AT, 231259_S_AT, 1553678_A_AT, 227205_AT, 226517_AT, 232466_AT, 213532_AT, 20362…	2815	87	7835	1.37566	1	0.599234	19.7439
GOTERM_BP_FAT	GO:0030324~lung development	32	0.796218	0.0117872	227376_AT, 227069_AT, 224838_AT, 230791_AT, 208944_AT, 215446_S_AT, 205201_AT, 213578_AT, 213702_X_AT, 1554741_S_AT, 224754_AT, 231873_AT, 242868_AT, 242558_AT, 225144_AT, 236561_AT, 230291_S_AT, 213168_AT, 235103_AT, 217922_AT, 204703_AT, 232136_S_AT, 205782_AT, 209290_S_AT, 214743_AT, 202221_S_AT, 209289_AT, 213029_AT, 226563_AT, 205105_AT, 210980_S_AT, 205198_S_AT, 235598_AT, 204832_S_AT, 2325…	2815	61	7835	1.46009	1	0.599477	20.0544
GOTERM_BP_FAT	GO:0051216~cartilage development	21	0.522518	0.0124136	202311_S_AT, 228173_AT, 205990_S_AT, 213578_AT, 229975_AT, 218696_AT, 242975_S_AT, 232231_AT, 202310_S_AT, 210875_S_AT, 238009_AT, 229274_AT, 226886_AT, 205932_S_AT, 213425_AT, 212764_AT, 213093_AT, 215768_AT, 238852_AT, 219432_AT, 231000_AT, 235526_AT, 213435_AT, 205991_S_AT, 31637_S_AT, 226372_AT, 227273_AT, 204760_S_AT, 205198_S_AT, 204832_S_AT, 228904_AT, 1556499_S_AT, 231227_AT, 212758_S_AT,…	2815	36	7835	1.62359	1	0.612528	21.0056
GOTERM_BP_FAT	GO:0022403~cell cycle phase	140	3.48345	0.0127531	207983_S_AT, 242287_AT, 203162_S_AT, 208025_S_AT, 227013_AT, 203132_AT, 221965_AT, 225521_AT, 1555278_A_AT, 204857_AT, 203521_S_AT, 225945_AT, 207956_X_AT, 218379_AT, 230165_AT, 222494_AT, 223618_AT, 236545_AT, 242352_AT, 223307_AT, 212752_AT, 234988_AT, 204947_AT, 202095_S_AT, 217878_S_AT, 228822_S_AT, 239179_AT, 202457_S_AT, 218386_X_AT, 207828_S_AT, 201099_AT, 227205_AT, 224848_AT, 226517_AT, …	2815	332	7835	1.17368	1	0.616529	21.5165
GOTERM_BP_FAT	GO:0060021~palate development	15	0.373227	0.012786	205808_AT, 208944_AT, 213578_AT, 224793_S_AT, 235725_AT, 203131_AT, 236561_AT, 204457_S_AT, 224996_AT, 226247_AT, 242037_AT, 223282_AT, 238852_AT, 210896_S_AT, 226563_AT, 213435_AT, 205991_S_AT, 212614_AT, 225008_AT, 227273_AT, 223283_S_AT, 204832_S_AT, 226625_AT, 235598_AT, 207284_S_AT, 219024_AT, 226695_AT, 209747_AT, 204731_AT, 241837_AT	2815	23	7835	1.8152	1	0.611605	21.566
GOTERM_BP_FAT	GO:0010827~regulation of glucose transport	15	0.373227	0.012786	235392_AT, 212249_AT, 200899_S_AT, 204686_AT, 218087_S_AT, 228952_AT, 205066_S_AT, 218158_S_AT, 215231_AT, 212119_AT, 221483_S_AT, 212122_AT, 209677_AT, 242979_AT, 229088_AT, 212117_AT, 239258_AT, 215248_AT, 209678_S_AT, 1559582_AT, 213093_AT, 209973_AT, 226450_AT, 238933_AT, 212240_S_AT, 212120_AT, 223494_AT, 225491_AT, 214449_S_AT, 213518_AT, 222538_S_AT, 212239_AT	2815	23	7835	1.8152	1	0.611605	21.566
GOTERM_BP_FAT	GO:0048593~camera-type eye morphogenesis	15	0.373227	0.012786	227376_AT, 205201_AT, 1555579_S_AT, 241970_AT, 224754_AT, 1554411_AT, 214587_AT, 210875_S_AT, 204967_AT, 242558_AT, 209589_S_AT, 213168_AT, 226045_AT, 212764_AT, 238035_AT, 203329_AT, 206789_S_AT, 216115_AT, 224711_AT, 212678_AT, 211094_S_AT, 226237_AT, 203728_AT, 1555578_AT, 232529_AT, 212758_S_AT, 224760_AT, 212676_AT, 227254_AT	2815	23	7835	1.8152	1	0.611605	21.566
GOTERM_BP_FAT	GO:0030335~positive regulation of cell migration	31	0.771336	0.0129876	235392_AT, 1555326_A_AT, 212249_AT, 212470_AT, 202604_X_AT, 232530_AT, 204171_AT, 235635_AT, 211651_S_AT, 201505_AT, 202381_AT, 204863_S_AT, 205032_AT, 212196_AT, 226450_AT, 226660_AT, 238933_AT, 232925_AT, 212240_S_AT, 217936_AT, 224621_AT, 201511_AT, 238869_AT, 213532_AT, 233849_S_AT, 212305_S_AT, 205841_AT, 209687_AT, 1552627_A_AT, 204686_AT, 205463_S_AT, 205842_S_AT, 212310_AT, 232541_AT, 238…	2815	59	7835	1.46241	1	0.611602	21.8677
GOTERM_BP_FAT	GO:0070201~regulation of establishment of protein localization	39	0.970391	0.0133156	227376_AT, 206011_AT, 1555326_A_AT, 214869_X_AT, 212249_AT, 205201_AT, 213578_AT, 218087_S_AT, 225023_AT, 226183_AT, 225022_AT, 212122_AT, 226191_AT, 218230_AT, 236561_AT, 212117_AT, 209896_S_AT, 227264_AT, 204341_AT, 202381_AT, 209678_S_AT, 1559582_AT, 227545_AT, 212240_S_AT, 216115_AT, 1554479_A_AT, 206254_AT, 212804_S_AT, 234998_AT, 209895_AT, 211094_S_AT, 214449_S_AT, 227740_AT, 204832_S_AT, …	2815	78	7835	1.39165	1	0.615131	22.3564
GOTERM_BP_FAT	GO:0007166~cell surface receptor linked signal transduction	248	6.17069	0.0139823	201888_S_AT, 203504_S_AT, 1555326_A_AT, 219028_AT, 213578_AT, 202604_X_AT, 1557079_AT, 241769_AT, 211984_AT, 1554346_AT, 201997_S_AT, 201852_X_AT, 229506_AT, 227767_AT, 235841_AT, 221428_S_AT, 222999_S_AT, 217941_S_AT, 230147_AT, 236388_AT, 238933_AT, 201335_S_AT, 227900_AT, 212253_X_AT, 201099_AT, 228457_AT, 208407_S_AT, 226066_AT, 224645_AT, 206853_S_AT, 226625_AT, 243541_AT, 222292_AT, 1555982…	2815	616	7835	1.12055	1	0.627605	23.3407
GOTERM_BP_FAT	GO:0045740~positive regulation of DNA replication	13	0.323464	0.014222	222562_S_AT, 213647_AT, 1563467_AT, 205463_S_AT, 212983_AT, 226450_AT, 202561_AT, 204353_S_AT, 226534_AT, 229830_AT, 203131_AT, 225330_AT, 238108_AT, 204354_AT, 218228_S_AT, 222719_S_AT, 210229_S_AT, 209747_AT, 233152_X_AT	2815	19	7835	1.90437	1	0.628372	23.6918
GOTERM_BP_FAT	GO:0007242~intracellular signaling cascade	311	7.73824	0.0146651	203504_S_AT, 1555326_A_AT, 219028_AT, 232530_AT, 203132_AT, 218520_AT, 209060_X_AT, 228548_AT, 226094_AT, 226441_AT, 222494_AT, 223618_AT, 229506_AT, 204732_S_AT, 203542_S_AT, 224884_AT, 202161_AT, 209902_AT, 214352_S_AT, 202034_X_AT, 219610_AT, 235957_AT, 208884_S_AT, 238933_AT, 201335_S_AT, 227900_AT, 214048_AT, 225452_AT, 209684_AT, 219361_S_AT, 228457_AT, 224645_AT, 216115_AT, 207700_S_AT, 23…	2815	784	7835	1.10409	1	0.634289	24.3366
GOTERM_BP_FAT	GO:0030509~BMP signaling pathway	19	0.472754	0.0147919	225406_AT, 227798_AT, 205187_AT, 213578_AT, 229975_AT, 225223_AT, 209763_AT, 235725_AT, 231873_AT, 210993_S_AT, 233303_AT, 242403_AT, 227340_S_AT, 225144_AT, 228492_AT, 229573_AT, 219201_S_AT, 205596_S_AT, 205932_S_AT, 228416_AT, 243046_AT, 235451_AT, 226989_AT, 201099_AT, 209920_AT, 218225_AT, 203651_AT, 227489_AT, 227273_AT, 225219_AT, 201100_S_AT, 204832_S_AT, 226625_AT, 208937_S_AT, 240383_AT…	2815	32	7835	1.65259	1	0.632111	24.5203
GOTERM_BP_FAT	GO:0002053~positive regulation of mesenchymal cell proliferation	10	0.248818	0.0150601	224838_AT, 235392_AT, 209863_S_AT, 208944_AT, 213578_AT, 205463_S_AT, 204686_AT, 1552627_A_AT, 238933_AT, 238852_AT, 217936_AT, 229830_AT, 205991_S_AT, 224837_AT, 227273_AT, 242979_AT, 204832_S_AT, 235201_AT, 235635_AT, 226695_AT, 233849_S_AT, 204457_S_AT, 242110_AT, 223287_S_AT	2815	13	7835	2.141	1	0.633476	24.9071
GOTERM_BP_FAT	GO:0048864~stem cell development	11	0.2737	0.0150924	236620_AT, 1557543_AT, 213578_AT, 216511_S_AT, 226547_AT, 227766_AT, 206235_AT, 226821_AT, 213229_AT, 216035_X_AT, 203526_S_AT, 212704_AT, 202160_AT, 226134_S_AT, 225240_S_AT, 214700_X_AT, 212888_AT, 227273_AT, 204832_S_AT, 206061_S_AT, 202423_AT, 203525_S_AT, 228177_AT, 210756_S_AT, 225238_AT, 225237_S_AT, 226503_AT, 212377_S_AT, 230713_AT	2815	15	7835	2.04109	1	0.629053	24.9536
GOTERM_BP_FAT	GO:0043009~chordate embryonic development	93	2.31401	0.0157083	227376_AT, 208944_AT, 202311_S_AT, 202604_X_AT, 224754_AT, 244476_AT, 227766_AT, 223046_AT, 242975_S_AT, 237189_AT, 235879_AT, 242868_AT, 1554930_A_AT, 223466_X_AT, 236561_AT, 242362_AT, 235103_AT, 227264_AT, 224725_AT, 214168_S_AT, 203688_AT, 202221_S_AT, 225452_AT, 218259_AT, 203987_AT, 1557050_AT, 213435_AT, 1553678_A_AT, 205105_AT, 238869_AT, 226372_AT, 206853_S_AT, 211974_X_AT, 1554438_AT, 2…	2815	213	7835	1.21525	1	0.638737	25.8346
GOTERM_BP_FAT	GO:0048870~cell motility	74	1.84125	0.0158305	229221_AT, 212298_AT, 243006_AT, 212985_AT, 218807_AT, 221731_X_AT, 213194_AT, 235093_AT, 218368_S_AT, 207821_S_AT, 228955_AT, 225098_AT, 223220_S_AT, 231111_AT, 1554930_A_AT, 203518_AT, 241435_AT, 236561_AT, 232324_X_AT, 1558199_AT, 204620_S_AT, 233314_AT, 212226_S_AT, 224833_AT, 204273_AT, 203788_S_AT, 235629_AT, 213435_AT, 1553678_A_AT, 212488_AT, 201511_AT, 238869_AT, 209505_AT, 226625_AT, 20…	2815	165	7835	1.24827	1	0.636537	26.0082
GOTERM_BP_FAT	GO:0051674~localization of cell	74	1.84125	0.0158305	229221_AT, 212298_AT, 243006_AT, 212985_AT, 218807_AT, 221731_X_AT, 213194_AT, 235093_AT, 218368_S_AT, 207821_S_AT, 228955_AT, 225098_AT, 223220_S_AT, 231111_AT, 1554930_A_AT, 203518_AT, 241435_AT, 236561_AT, 232324_X_AT, 1558199_AT, 204620_S_AT, 233314_AT, 212226_S_AT, 224833_AT, 204273_AT, 203788_S_AT, 235629_AT, 213435_AT, 1553678_A_AT, 212488_AT, 201511_AT, 238869_AT, 209505_AT, 226625_AT, 20…	2815	165	7835	1.24827	1	0.636537	26.0082
GOTERM_BP_FAT	GO:0031175~neuron projection development	64	1.59244	0.0158737	212254_S_AT, 229221_AT, 214577_AT, 212298_AT, 212985_AT, 221731_X_AT, 213194_AT, 207821_S_AT, 204334_AT, 225098_AT, 206995_X_AT, 208633_S_AT, 215222_X_AT, 203215_S_AT, 209896_S_AT, 235976_AT, 201505_AT, 236388_AT, 211603_S_AT, 232098_AT, 204620_S_AT, 233314_AT, 232925_AT, 1554747_A_AT, 213140_S_AT, 212253_X_AT, 1557050_AT, 225565_AT, 207545_S_AT, 230734_X_AT, 213496_AT, 1556629_A_AT, 1557370_S_AT…	2815	140	7835	1.27237	1	0.632542	26.0695
GOTERM_BP_FAT	GO:0048598~embryonic morphogenesis	77	1.9159	0.016984	224862_AT, 227376_AT, 225717_AT, 208944_AT, 213578_AT, 218974_AT, 242482_AT, 224754_AT, 242975_S_AT, 208633_S_AT, 237189_AT, 235879_AT, 242558_AT, 215222_X_AT, 225144_AT, 236561_AT, 226330_S_AT, 203215_S_AT, 232324_X_AT, 242362_AT, 227264_AT, 224725_AT, 225452_AT, 212226_S_AT, 203987_AT, 1557050_AT, 213435_AT, 237105_AT, 226372_AT, 206853_S_AT, 206061_S_AT, 228904_AT, 1557797_A_AT, 224760_AT, 225…	2815	173	7835	1.23881	1	0.652671	27.6281
GOTERM_BP_FAT	GO:0001944~vasculature development	75	1.86614	0.0170891	229221_AT, 208944_AT, 202311_S_AT, 215446_S_AT, 212298_AT, 241769_AT, 202677_AT, 208042_AT, 213194_AT, 227871_AT, 207821_S_AT, 218368_S_AT, 201852_X_AT, 228563_AT, 242868_AT, 221773_AT, 232797_AT, 242558_AT, 232002_AT, 236561_AT, 232324_X_AT, 215076_S_AT, 225070_AT, 224725_AT, 233314_AT, 212099_AT, 202351_AT, 218259_AT, 212226_S_AT, 222661_AT, 212636_AT, 216115_AT, 206254_AT, 203788_S_AT, 218534_…	2815	168	7835	1.24255	1	0.650093	27.7741
GOTERM_BP_FAT	GO:0006508~proteolysis	276	6.86738	0.0173717	242428_AT, 1555326_A_AT, 202604_X_AT, 225521_AT, 228190_AT, 201133_S_AT, 225085_AT, 223307_AT, 225338_AT, 234988_AT, 221428_S_AT, 202779_S_AT, 218306_S_AT, 208884_S_AT, 210694_S_AT, 212513_S_AT, 218310_AT, 227900_AT, 218386_X_AT, 201099_AT, 223243_S_AT, 212991_AT, 216450_X_AT, 1553706_AT, 225416_AT, 223118_S_AT, 224722_AT, 244881_AT, 232033_AT, 215388_S_AT, 220419_S_AT, 212403_AT, 222616_S_AT, 24…	2815	693	7835	1.1085	1	0.651368	28.1651
GOTERM_BP_FAT	GO:0010769~regulation of cell morphogenesis involved in differentiation	28	0.696691	0.0174076	214577_AT, 232269_X_AT, 210251_S_AT, 213437_AT, 212298_AT, 212233_AT, 213194_AT, 218368_S_AT, 207821_S_AT, 213430_AT, 208662_S_AT, 227802_AT, 203724_S_AT, 209589_S_AT, 213135_AT, 213939_S_AT, 230462_AT, 213102_AT, 239519_AT, 228603_AT, 226563_AT, 207545_S_AT, 244078_AT, 208661_S_AT, 226625_AT, 235598_AT, 1560445_X_AT, 219051_X_AT, 203403_S_AT, 227798_AT, 224636_AT, 239170_AT, 201167_X_AT, 239121_…	2815	53	7835	1.47042	1	0.64739	28.2145
GOTERM_BP_FAT	GO:0009792~embryonic development ending in birth or egg hatching	93	2.31401	0.0180315	227376_AT, 208944_AT, 202311_S_AT, 202604_X_AT, 224754_AT, 244476_AT, 227766_AT, 223046_AT, 242975_S_AT, 237189_AT, 235879_AT, 242868_AT, 1554930_A_AT, 223466_X_AT, 236561_AT, 242362_AT, 235103_AT, 227264_AT, 224725_AT, 214168_S_AT, 203688_AT, 202221_S_AT, 225452_AT, 218259_AT, 203987_AT, 1557050_AT, 213435_AT, 1553678_A_AT, 205105_AT, 238869_AT, 226372_AT, 206853_S_AT, 211974_X_AT, 1554438_AT, 2…	2815	214	7835	1.20957	1	0.655764	29.0702
GOTERM_BP_FAT	GO:0032446~protein modification by small protein conjugation	54	1.34362	0.0183743	217317_S_AT, 1558253_X_AT, 1556228_A_AT, 212783_AT, 223802_S_AT, 217950_AT, 242403_AT, 204732_S_AT, 201961_S_AT, 238892_AT, 239163_AT, 234988_AT, 230411_AT, 227264_AT, 228261_AT, 224725_AT, 238472_AT, 1559094_AT, 202060_AT, 212991_AT, 1552329_AT, 227293_AT, 229419_AT, 212637_S_AT, 212987_AT, 225276_AT, 224722_AT, 228098_S_AT, 202954_AT, 207231_AT, 229483_AT, 242829_X_AT, 225610_AT, 223255_AT, 210…	2815	116	7835	1.29568	1	0.658123	29.5361
GOTERM_BP_FAT	GO:0045860~positive regulation of protein kinase activity	64	1.59244	0.0188412	1555326_A_AT, 208944_AT, 237133_AT, 210017_AT, 242482_AT, 228955_AT, 1560382_AT, 222565_S_AT, 226441_AT, 227562_AT, 202161_AT, 236561_AT, 214352_S_AT, 209896_S_AT, 200784_S_AT, 227264_AT, 204009_S_AT, 211675_S_AT, 232925_AT, 206254_AT, 214987_AT, 206853_S_AT, 203552_AT, 1557797_A_AT, 222719_S_AT, 205841_AT, 206343_S_AT, 226979_AT, 219387_AT, 232541_AT, 224793_S_AT, 215067_X_AT, 201408_AT, 206271_…	2815	141	7835	1.26334	1	0.662857	30.1661
GOTERM_BP_FAT	GO:0043405~regulation of MAP kinase activity	40	0.995272	0.0193977	226837_AT, 212470_AT, 237133_AT, 202478_AT, 235074_AT, 1560382_AT, 203837_AT, 226441_AT, 1562194_AT, 202161_AT, 226002_AT, 214352_S_AT, 226297_AT, 1552705_AT, 226045_AT, 209896_S_AT, 202730_S_AT, 204009_S_AT, 207347_AT, 211675_S_AT, 226450_AT, 232925_AT, 203603_S_AT, 217599_S_AT, 211616_S_AT, 216115_AT, 202731_AT, 206254_AT, 214987_AT, 203510_AT, 209895_AT, 211094_S_AT, 212593_S_AT, 205112_AT, 20…	2815	82	7835	1.35771	1	0.669128	30.91
GOTERM_BP_FAT	GO:0001568~blood vessel development	73	1.81637	0.0200821	229221_AT, 208944_AT, 202311_S_AT, 215446_S_AT, 212298_AT, 241769_AT, 202677_AT, 208042_AT, 213194_AT, 227871_AT, 207821_S_AT, 218368_S_AT, 201852_X_AT, 228563_AT, 242868_AT, 221773_AT, 232797_AT, 242558_AT, 232002_AT, 236561_AT, 232324_X_AT, 225070_AT, 215076_S_AT, 224725_AT, 233314_AT, 212099_AT, 202351_AT, 218259_AT, 212226_S_AT, 222661_AT, 212636_AT, 216115_AT, 206254_AT, 203788_S_AT, 218534_…	2815	164	7835	1.23891	1	0.677497	31.8145
GOTERM_BP_FAT	GO:0007243~protein kinase cascade	105	2.61259	0.021226	1555326_A_AT, 218181_S_AT, 222548_S_AT, 211993_AT, 227013_AT, 218520_AT, 226441_AT, 229506_AT, 202161_AT, 222547_AT, 202034_X_AT, 211675_S_AT, 238933_AT, 228457_AT, 216115_AT, 213109_AT, 206254_AT, 206853_S_AT, 226625_AT, 243541_AT, 205841_AT, 212572_AT, 226049_AT, 213221_S_AT, 204686_AT, 204369_AT, 232541_AT, 215067_X_AT, 211081_S_AT, 210405_X_AT, 207616_S_AT, 205117_AT, 209961_S_AT, 210993_S_AT…	2815	246	7835	1.188	1	0.693505	33.3015
GOTERM_BP_FAT	GO:0050808~synapse organization	19	0.472754	0.0217993	214577_AT, 212233_AT, 1554411_AT, 231726_AT, 229422_AT, 223854_AT, 226291_AT, 225093_AT, 206385_S_AT, 242558_AT, 214799_AT, 226084_AT, 1558501_AT, 203215_S_AT, 241272_AT, 232099_AT, 209390_AT, 203216_S_AT, 216005_AT, 231361_AT, 204105_S_AT, 214933_AT, 203989_X_AT, 242235_X_AT, 203516_AT, 213438_AT, 237169_AT, 210770_S_AT, 205893_AT	2815	33	7835	1.60251	1	0.698973	34.0351
GOTERM_BP_FAT	GO:0051347~positive regulation of transferase activity	68	1.69196	0.0220532	1555326_A_AT, 208944_AT, 237133_AT, 210017_AT, 218807_AT, 242482_AT, 228955_AT, 1560382_AT, 222565_S_AT, 226441_AT, 202161_AT, 227562_AT, 236561_AT, 214352_S_AT, 209896_S_AT, 200784_S_AT, 227264_AT, 204009_S_AT, 211675_S_AT, 232925_AT, 238933_AT, 206254_AT, 214987_AT, 206853_S_AT, 203552_AT, 1557797_A_AT, 222719_S_AT, 205841_AT, 206343_S_AT, 218806_S_AT, 226979_AT, 204686_AT, 219387_AT, 232541_AT…	2815	152	7835	1.24516	1	0.698977	34.3575
GOTERM_BP_FAT	GO:0033674~positive regulation of kinase activity	66	1.6422	0.0221624	1555326_A_AT, 208944_AT, 237133_AT, 210017_AT, 218807_AT, 242482_AT, 228955_AT, 1560382_AT, 222565_S_AT, 226441_AT, 202161_AT, 227562_AT, 236561_AT, 214352_S_AT, 209896_S_AT, 200784_S_AT, 227264_AT, 204009_S_AT, 211675_S_AT, 232925_AT, 238933_AT, 206254_AT, 214987_AT, 206853_S_AT, 203552_AT, 1557797_A_AT, 222719_S_AT, 205841_AT, 206343_S_AT, 218806_S_AT, 226979_AT, 204686_AT, 219387_AT, 232541_AT…	2815	147	7835	1.24965	1	0.696604	34.4958
GOTERM_BP_FAT	GO:0048858~cell projection morphogenesis	64	1.59244	0.0222439	212254_S_AT, 214577_AT, 212298_AT, 202133_AT, 212985_AT, 221731_X_AT, 213194_AT, 207821_S_AT, 204334_AT, 214221_AT, 208633_S_AT, 228680_AT, 215222_X_AT, 202174_S_AT, 214937_X_AT, 209896_S_AT, 235976_AT, 211603_S_AT, 232098_AT, 204620_S_AT, 232925_AT, 212253_X_AT, 1557050_AT, 214707_X_AT, 225565_AT, 207545_S_AT, 213496_AT, 228905_AT, 1556629_A_AT, 1557370_S_AT, 205841_AT, 203130_S_AT, 209687_AT, 2…	2815	142	7835	1.25445	1	0.693808	34.5987
GOTERM_BP_FAT	GO:0050679~positive regulation of epithelial cell proliferation	14	0.348345	0.0223586	224838_AT, 213578_AT, 232541_AT, 238608_AT, 1554741_S_AT, 205117_AT, 244298_AT, 204580_AT, 235201_AT, 204422_S_AT, 204457_S_AT, 211651_S_AT, 201505_AT, 224999_AT, 200770_S_AT, 205782_AT, 232925_AT, 224837_AT, 231259_S_AT, 243591_AT, 235601_AT, 200771_AT, 227273_AT, 201983_S_AT, 204832_S_AT, 231031_AT, 223287_S_AT	2815	22	7835	1.77119	1	0.691598	34.7434
GOTERM_BP_FAT	GO:0048666~neuron development	77	1.9159	0.0229103	212254_S_AT, 224862_AT, 229221_AT, 214577_AT, 212298_AT, 212985_AT, 221731_X_AT, 213194_AT, 204334_AT, 207821_S_AT, 225098_AT, 214221_AT, 206995_X_AT, 208633_S_AT, 215222_X_AT, 203215_S_AT, 209896_S_AT, 235976_AT, 209678_S_AT, 201505_AT, 236388_AT, 211603_S_AT, 232098_AT, 233314_AT, 204620_S_AT, 232925_AT, 213140_S_AT, 1554747_A_AT, 212253_X_AT, 1557050_AT, 242932_AT, 214707_X_AT, 207545_S_AT, 22…	2815	175	7835	1.22465	1	0.696484	35.4351
GOTERM_BP_FAT	GO:0044265~cellular macromolecule catabolic process	241	5.99652	0.0236861	242428_AT, 1555326_A_AT, 202604_X_AT, 225521_AT, 228190_AT, 201133_S_AT, 225085_AT, 223307_AT, 225338_AT, 234988_AT, 221428_S_AT, 202779_S_AT, 218306_S_AT, 229958_AT, 208884_S_AT, 210694_S_AT, 212513_S_AT, 227900_AT, 218310_AT, 214048_AT, 218386_X_AT, 201099_AT, 223243_S_AT, 212991_AT, 216450_X_AT, 225416_AT, 223118_S_AT, 224722_AT, 232033_AT, 212672_AT, 220419_S_AT, 212403_AT, 222616_S_AT, 24176…	2815	604	7835	1.11056	1	0.704661	36.3959
GOTERM_BP_FAT	GO:0030182~neuron differentiation	92	2.28913	0.0253035	212254_S_AT, 224862_AT, 227376_AT, 227069_AT, 229221_AT, 214577_AT, 212298_AT, 236266_AT, 212985_AT, 221731_X_AT, 213194_AT, 204334_AT, 207821_S_AT, 214221_AT, 225098_AT, 206995_X_AT, 208633_S_AT, 203485_AT, 215222_X_AT, 236561_AT, 203215_S_AT, 209896_S_AT, 235976_AT, 201505_AT, 209678_S_AT, 229958_AT, 236388_AT, 211603_S_AT, 232098_AT, 214743_AT, 233314_AT, 204620_S_AT, 232925_AT, 213140_S_AT, 1…	2815	214	7835	1.19656	1	0.724679	38.3558
GOTERM_BP_FAT	GO:0000187~activation of MAPK activity	24	0.597163	0.0258691	212470_AT, 237133_AT, 1560382_AT, 203837_AT, 226441_AT, 202161_AT, 226002_AT, 226045_AT, 209896_S_AT, 207347_AT, 211675_S_AT, 226450_AT, 217599_S_AT, 203510_AT, 214987_AT, 209895_AT, 205112_AT, 203552_AT, 204037_AT, 203553_S_AT, 1555259_AT, 223519_AT, 226979_AT, 228565_AT, 201110_S_AT, 215067_X_AT, 211081_S_AT, 212688_AT, 212468_AT, 209961_S_AT, 203836_S_AT, 225665_AT, 204422_S_AT, 229114_AT, 225…	2815	45	7835	1.48443	1	0.728784	39.0274
GOTERM_BP_FAT	GO:0048568~embryonic organ development	41	1.02015	0.0271898	227376_AT, 208944_AT, 205201_AT, 218974_AT, 212080_AT, 225456_AT, 224754_AT, 216511_S_AT, 226547_AT, 242975_S_AT, 223046_AT, 237189_AT, 242868_AT, 210875_S_AT, 236561_AT, 212078_S_AT, 203215_S_AT, 213168_AT, 226045_AT, 212764_AT, 223282_AT, 203688_AT, 218259_AT, 225452_AT, 231000_AT, 203987_AT, 213435_AT, 1557050_AT, 203216_S_AT, 237105_AT, 238869_AT, 226372_AT, 232529_AT, 202423_AT, 228904_AT, 2…	2815	86	7835	1.32692	1	0.74277	40.5691
GOTERM_BP_FAT	GO:0051301~cell division	101	2.51306	0.0280924	207983_S_AT, 221556_AT, 203162_S_AT, 209258_S_AT, 208025_S_AT, 228423_AT, 202677_AT, 239415_AT, 227013_AT, 203132_AT, 222394_AT, 227766_AT, 204510_AT, 1555278_A_AT, 225521_AT, 204857_AT, 207956_X_AT, 205726_AT, 230165_AT, 223618_AT, 217437_S_AT, 223307_AT, 212752_AT, 234605_AT, 202095_S_AT, 222151_S_AT, 201663_S_AT, 209257_S_AT, 209748_AT, 228822_S_AT, 1554747_A_AT, 213328_AT, 218386_X_AT, 207828…	2815	238	7835	1.18115	1	0.750609	41.6014
GOTERM_BP_FAT	GO:0030097~hemopoiesis	65	1.61732	0.0281504	212249_AT, 208944_AT, 210017_AT, 203132_AT, 212080_AT, 224754_AT, 227766_AT, 208966_X_AT, 242868_AT, 236114_AT, 242558_AT, 206332_S_AT, 1556306_AT, 227264_AT, 209360_S_AT, 201565_S_AT, 225452_AT, 212240_S_AT, 1553678_A_AT, 224848_AT, 226625_AT, 228904_AT, 243541_AT, 208654_S_AT, 224760_AT, 213837_AT, 210229_S_AT, 1553530_A_AT, 205841_AT, 226981_AT, 223287_S_AT, 202265_AT, 219678_X_AT, 205187_AT, …	2815	146	7835	1.23914	1	0.747703	41.6672
GOTERM_BP_FAT	GO:0019827~stem cell maintenance	10	0.248818	0.0288487	236620_AT, 1557543_AT, 213578_AT, 216511_S_AT, 226547_AT, 227766_AT, 206235_AT, 226821_AT, 213229_AT, 216035_X_AT, 203526_S_AT, 212704_AT, 202160_AT, 214700_X_AT, 212888_AT, 227273_AT, 204832_S_AT, 202423_AT, 203525_S_AT, 206061_S_AT, 228177_AT, 210756_S_AT, 226503_AT, 212377_S_AT, 230713_AT	2815	14	7835	1.98807	1	0.752726	42.4533
GOTERM_BP_FAT	GO:0043062~extracellular structure organization	44	1.0948	0.0307514	202311_S_AT, 214577_AT, 215446_S_AT, 212233_AT, 213992_AT, 201893_X_AT, 211896_S_AT, 212985_AT, 207821_S_AT, 201852_X_AT, 202310_S_AT, 242558_AT, 236561_AT, 222784_AT, 1558501_AT, 203215_S_AT, 215076_S_AT, 232099_AT, 214875_X_AT, 216115_AT, 216005_AT, 203216_S_AT, 212488_AT, 211094_S_AT, 201289_AT, 242235_X_AT, 205198_S_AT, 204933_S_AT, 203516_AT, 213438_AT, 1556499_S_AT, 205893_AT, 219049_AT, 22…	2815	94	7835	1.30282	1	0.771371	44.5447
GOTERM_BP_FAT	GO:0000165~MAPKKK cascade	56	1.39338	0.0312847	1555326_A_AT, 237133_AT, 1560382_AT, 226441_AT, 229506_AT, 227562_AT, 202161_AT, 209539_AT, 236561_AT, 1552705_AT, 209896_S_AT, 202034_X_AT, 229584_AT, 211675_S_AT, 232925_AT, 242448_AT, 203096_S_AT, 228457_AT, 216115_AT, 213109_AT, 206254_AT, 214987_AT, 237626_AT, 211094_S_AT, 206853_S_AT, 203552_AT, 243541_AT, 205841_AT, 203266_S_AT, 226979_AT, 232541_AT, 224793_S_AT, 215067_X_AT, 202033_S_AT, …	2815	124	7835	1.25698	1	0.773834	45.1178
GOTERM_BP_FAT	GO:0051094~positive regulation of developmental process	72	1.79149	0.0337537	227376_AT, 209647_S_AT, 208944_AT, 1555326_A_AT, 214577_AT, 232269_X_AT, 213578_AT, 208042_AT, 203132_AT, 213194_AT, 204132_S_AT, 227766_AT, 218368_S_AT, 225032_AT, 242975_S_AT, 236114_AT, 242558_AT, 241435_AT, 225144_AT, 210977_S_AT, 213102_AT, 209360_S_AT, 212099_AT, 201565_S_AT, 218259_AT, 224833_AT, 222661_AT, 222692_S_AT, 218534_S_AT, 209094_AT, 238869_AT, 1558549_S_AT, 207545_S_AT, 210229_S…	2815	165	7835	1.21453	1	0.796029	47.699
GOTERM_BP_FAT	GO:0042060~wound healing	47	1.16945	0.0341179	224862_AT, 229221_AT, 225717_AT, 208944_AT, 1557543_AT, 215446_S_AT, 1554741_S_AT, 210664_S_AT, 226978_AT, 223925_S_AT, 209515_S_AT, 201852_X_AT, 206924_AT, 209676_AT, 221773_AT, 205614_X_AT, 224911_S_AT, 224863_AT, 235766_X_AT, 215076_S_AT, 1558199_AT, 213258_AT, 222826_AT, 224861_AT, 205032_AT, 230147_AT, 205782_AT, 208241_AT, 218901_AT, 216115_AT, 235629_AT, 212488_AT, 211094_S_AT, 238869_AT, …	2815	102	7835	1.2825	1	0.796344	48.0699
GOTERM_BP_FAT	GO:0008284~positive regulation of cell proliferation	104	2.58771	0.0363642	201888_S_AT, 208944_AT, 219028_AT, 212298_AT, 213578_AT, 202604_X_AT, 1554741_S_AT, 214352_S_AT, 210977_S_AT, 201505_AT, 204009_S_AT, 205032_AT, 203769_S_AT, 238933_AT, 217738_AT, 201565_S_AT, 226016_AT, 206254_AT, 224848_AT, 243296_AT, 224985_AT, 243541_AT, 222292_AT, 233849_S_AT, 210229_S_AT, 205841_AT, 206343_S_AT, 204686_AT, 205463_S_AT, 204021_S_AT, 232541_AT, 217299_S_AT, 201566_X_AT, 22350…	2815	248	7835	1.16719	1	0.813888	50.3028
GOTERM_BP_FAT	GO:0001501~skeletal system development	78	1.94078	0.0368893	224862_AT, 227376_AT, 208944_AT, 202311_S_AT, 220076_AT, 202133_AT, 213578_AT, 224818_AT, 224754_AT, 201852_X_AT, 242975_S_AT, 228009_X_AT, 237189_AT, 242558_AT, 1555997_S_AT, 236561_AT, 235318_AT, 215076_S_AT, 227264_AT, 223093_AT, 201508_AT, 232925_AT, 216115_AT, 1557050_AT, 213435_AT, 237105_AT, 211094_S_AT, 226372_AT, 203424_S_AT, 1554438_AT, 204933_S_AT, 232889_AT, 228904_AT, 211958_AT, 2247…	2815	181	7835	1.19943	1	0.815404	50.8115
GOTERM_BP_FAT	GO:0043242~negative regulation of protein complex disassembly	17	0.422991	0.0379716	214925_S_AT, 203162_S_AT, 214577_AT, 212233_AT, 212397_AT, 212306_AT, 240542_AT, 203526_S_AT, 1552334_AT, 204967_AT, 212309_AT, 226084_AT, 212752_AT, 222457_S_AT, 210694_S_AT, 203637_S_AT, 227364_AT, 200672_X_AT, 203636_AT, 242066_AT, 225540_AT, 203525_S_AT, 208374_S_AT, 212398_AT, 215628_X_AT	2815	30	7835	1.57721	1	0.821541	51.8446
GOTERM_BP_FAT	GO:0048706~embryonic skeletal system development	23	0.572282	0.0382268	227376_AT, 208944_AT, 202311_S_AT, 228173_AT, 205201_AT, 229796_AT, 224793_S_AT, 224754_AT, 229400_AT, 227407_AT, 242975_S_AT, 237189_AT, 202310_S_AT, 232762_AT, 210875_S_AT, 229274_AT, 226886_AT, 236561_AT, 204457_S_AT, 213168_AT, 212764_AT, 228416_AT, 238035_AT, 238852_AT, 213435_AT, 205991_S_AT, 1557050_AT, 226372_AT, 231807_AT, 1554438_AT, 232529_AT, 1556499_S_AT, 228904_AT, 212758_S_AT, 2055…	2815	44	7835	1.45491	1	0.820698	52.0851
GOTERM_BP_FAT	GO:0042327~positive regulation of phosphorylation	28	0.696691	0.0388577	228248_AT, 213578_AT, 231873_AT, 217967_S_AT, 206924_AT, 225144_AT, 236561_AT, 202034_X_AT, 228416_AT, 204863_S_AT, 212196_AT, 226450_AT, 232925_AT, 206254_AT, 204273_AT, 231259_S_AT, 237626_AT, 204832_S_AT, 213532_AT, 243541_AT, 205841_AT, 210229_S_AT, 207153_S_AT, 224636_AT, 205842_S_AT, 232541_AT, 201110_S_AT, 224793_S_AT, 226534_AT, 202033_S_AT, 224631_AT, 215231_AT, 235725_AT, 212195_AT, 226…	2815	56	7835	1.39165	1	0.822916	52.6749
GOTERM_BP_FAT	GO:0045596~negative regulation of cell differentiation	59	1.46803	0.0392675	227376_AT, 209647_S_AT, 203504_S_AT, 236620_AT, 212298_AT, 213437_AT, 202133_AT, 213578_AT, 241769_AT, 203505_AT, 227766_AT, 207821_S_AT, 213430_AT, 232797_AT, 236114_AT, 242558_AT, 236561_AT, 213939_S_AT, 224725_AT, 209360_S_AT, 202351_AT, 203358_S_AT, 235432_AT, 212920_AT, 216115_AT, 1557050_AT, 1553678_A_AT, 224848_AT, 211094_S_AT, 223438_S_AT, 226625_AT, 206061_S_AT, 1553530_A_AT, 228455_AT, …	2815	133	7835	1.2347	1	0.823318	53.0544
GOTERM_BP_FAT	GO:0051130~positive regulation of cellular component organization	57	1.41826	0.0396383	212249_AT, 1555326_A_AT, 228248_AT, 214577_AT, 232269_X_AT, 203162_S_AT, 218087_S_AT, 232058_AT, 213194_AT, 218368_S_AT, 212122_AT, 226191_AT, 236561_AT, 244753_AT, 213102_AT, 224725_AT, 209678_S_AT, 205032_AT, 1559582_AT, 212240_S_AT, 206254_AT, 227205_AT, 207545_S_AT, 219051_X_AT, 224722_AT, 224788_AT, 200899_S_AT, 224636_AT, 239170_AT, 201167_X_AT, 224793_S_AT, 224631_AT, 235725_AT, 212119_AT,…	2815	128	7835	1.23944	1	0.823407	53.3953
GOTERM_BP_FAT	GO:0001701~in utero embryonic development	57	1.41826	0.0396383	227376_AT, 202604_X_AT, 224754_AT, 244476_AT, 227766_AT, 223046_AT, 235879_AT, 242868_AT, 1554930_A_AT, 223466_X_AT, 236561_AT, 242362_AT, 235103_AT, 224725_AT, 214168_S_AT, 203688_AT, 225452_AT, 218259_AT, 1553678_A_AT, 205105_AT, 238869_AT, 226625_AT, 224760_AT, 217649_AT, 1553530_A_AT, 205146_X_AT, 224722_AT, 213959_S_AT, 217299_S_AT, 224793_S_AT, 228964_AT, 203131_AT, 238558_AT, 223255_AT, 20…	2815	128	7835	1.23944	1	0.823407	53.3953
GOTERM_BP_FAT	GO:0048562~embryonic organ morphogenesis	30	0.746454	0.0404148	227376_AT, 208944_AT, 205201_AT, 218974_AT, 216511_S_AT, 224754_AT, 242975_S_AT, 237189_AT, 210875_S_AT, 236561_AT, 203215_S_AT, 213168_AT, 226045_AT, 212764_AT, 223282_AT, 231000_AT, 203987_AT, 213435_AT, 1557050_AT, 203216_S_AT, 237105_AT, 226372_AT, 232529_AT, 228904_AT, 224760_AT, 228173_AT, 229796_AT, 224793_S_AT, 228620_AT, 229400_AT, 218559_S_AT, 228714_AT, 216035_X_AT, 229274_AT, 226886_A…	2815	61	7835	1.36884	1	0.826635	54.1015
GOTERM_BP_FAT	GO:0030334~regulation of cell migration	49	1.21921	0.0406241	212249_AT, 1555326_A_AT, 202604_X_AT, 232530_AT, 1560382_AT, 1555997_S_AT, 201505_AT, 205032_AT, 201560_AT, 233314_AT, 232925_AT, 238933_AT, 212240_S_AT, 216115_AT, 221815_AT, 214987_AT, 201511_AT, 211094_S_AT, 238869_AT, 203424_S_AT, 226625_AT, 203038_AT, 211958_AT, 212305_S_AT, 233849_S_AT, 210095_S_AT, 205841_AT, 209687_AT, 63825_AT, 205463_S_AT, 204686_AT, 232541_AT, 229830_AT, 203131_AT, 227…	2815	108	7835	1.2628	1	0.825461	54.29
GOTERM_BP_FAT	GO:0010629~negative regulation of gene expression	152	3.78204	0.0412798	227376_AT, 213891_S_AT, 239024_AT, 227069_AT, 219028_AT, 212385_AT, 203132_AT, 218166_S_AT, 228837_AT, 1556059_S_AT, 201997_S_AT, 201549_X_AT, 222494_AT, 229885_AT, 221428_S_AT, 204947_AT, 210977_S_AT, 202922_AT, 201083_S_AT, 209430_AT, 236404_AT, 212126_AT, 238940_AT, 201565_S_AT, 207625_S_AT, 207186_S_AT, 212920_AT, 207828_S_AT, 1558142_AT, 241813_AT, 209505_AT, 202616_S_AT, 202978_S_AT, 222820…	2815	375	7835	1.12817	1	0.82768	54.8762
GOTERM_BP_FAT	GO:0048534~hemopoietic or lymphoid organ development	69	1.71684	0.0424478	212249_AT, 208944_AT, 210017_AT, 203132_AT, 212080_AT, 224754_AT, 227766_AT, 208966_X_AT, 242868_AT, 236114_AT, 242558_AT, 236561_AT, 206332_S_AT, 1556306_AT, 227264_AT, 209360_S_AT, 201565_S_AT, 225452_AT, 212240_S_AT, 1553678_A_AT, 224848_AT, 226625_AT, 228904_AT, 243541_AT, 208654_S_AT, 213837_AT, 224760_AT, 210229_S_AT, 205841_AT, 1553530_A_AT, 226981_AT, 223287_S_AT, 202265_AT, 219678_X_AT, …	2815	159	7835	1.20785	1	0.833555	55.9027
GOTERM_BP_FAT	GO:0051223~regulation of protein transport	34	0.845982	0.0426015	227376_AT, 206011_AT, 214869_X_AT, 1555326_A_AT, 205201_AT, 213578_AT, 225023_AT, 226183_AT, 225022_AT, 226191_AT, 218230_AT, 236561_AT, 209896_S_AT, 227264_AT, 204341_AT, 202381_AT, 227545_AT, 216115_AT, 212804_S_AT, 206254_AT, 1554479_A_AT, 234998_AT, 209895_AT, 211094_S_AT, 227740_AT, 204832_S_AT, 221085_AT, 222292_AT, 205841_AT, 226864_AT, 224691_AT, 207153_S_AT, 205842_S_AT, 224793_S_AT, 235…	2815	71	7835	1.33285	1	0.832002	56.0361
GOTERM_BP_FAT	GO:0007156~homophilic cell adhesion	19	0.472754	0.042972	1555579_S_AT, 241970_AT, 213194_AT, 205534_AT, 212688_AT, 231726_AT, 223854_AT, 225977_AT, 1558714_AT, 219427_AT, 227289_AT, 228640_AT, 242865_AT, 219737_S_AT, 1552735_AT, 232099_AT, 205656_AT, 203329_AT, 1553678_A_AT, 41660_AT, 228635_AT, 1555578_AT, 228863_AT, 225975_AT, 201579_AT, 231738_AT, 1553530_A_AT, 238919_AT	2815	35	7835	1.51094	1	0.832014	56.3561
GOTERM_BP_FAT	GO:0045944~positive regulation of transcription from RNA polymerase II promoter	93	2.31401	0.0432774	239024_AT, 219028_AT, 203132_AT, 212122_AT, 242868_AT, 232333_AT, 235841_AT, 204947_AT, 221428_S_AT, 210977_S_AT, 230291_S_AT, 217550_AT, 209360_S_AT, 236404_AT, 209290_S_AT, 238940_AT, 202221_S_AT, 225452_AT, 226066_AT, 227205_AT, 224760_AT, 35846_AT, 238711_S_AT, 228455_AT, 226981_AT, 209199_S_AT, 205187_AT, 243259_AT, 215505_S_AT, 230821_AT, 212119_AT, 234969_S_AT, 210993_S_AT, 200989_AT, 2160…	2815	221	7835	1.17125	1	0.831566	56.6183
GOTERM_BP_FAT	GO:0043087~regulation of GTPase activity	42	1.04504	0.0443714	1559491_AT, 228248_AT, 228758_AT, 213531_S_AT, 225121_AT, 218807_AT, 239237_AT, 227871_AT, 226126_AT, 212956_AT, 214102_AT, 212796_S_AT, 209717_AT, 221039_S_AT, 218268_AT, 220260_AT, 236755_AT, 221971_X_AT, 203020_AT, 213982_S_AT, 1555247_A_AT, 214061_AT, 213313_AT, 202374_S_AT, 216115_AT, 201813_S_AT, 236075_S_AT, 211094_S_AT, 213530_AT, 236439_AT, 226561_AT, 221858_AT, 218806_S_AT, 202373_S_AT,…	2815	91	7835	1.2846	1	0.836596	57.5452
GOTERM_BP_FAT	GO:0009615~response to virus	29	0.721573	0.0445814	218943_S_AT, 209687_AT, 235927_AT, 204420_AT, 208965_S_AT, 222266_AT, 225634_AT, 213051_AT, 218520_AT, 228620_AT, 201873_S_AT, 222581_AT, 208775_AT, 206271_AT, 208966_X_AT, 221478_AT, 235341_AT, 228714_AT, 225595_AT, 203518_AT, 206245_S_AT, 208436_S_AT, 225661_AT, 202979_S_AT, 206332_S_AT, 204698_AT, 225594_AT, 33304_AT, 242961_X_AT, 203666_AT, 211676_S_AT, 213294_AT, 205483_S_AT, 204211_X_AT, 22…	2815	59	7835	1.36806	1	0.835482	57.7209
GOTERM_BP_FAT	GO:0000082~G1/S transition of mitotic cell cycle	24	0.597163	0.0451923	203533_S_AT, 227013_AT, 203079_S_AT, 203132_AT, 204510_AT, 236545_AT, 223380_S_AT, 225285_AT, 242362_AT, 217595_AT, 203078_AT, 232925_AT, 239179_AT, 202457_S_AT, 240971_X_AT, 1553678_A_AT, 231259_S_AT, 226517_AT, 232466_AT, 213532_AT, 203625_X_AT, 225276_AT, 212540_AT, 234975_AT, 1553530_A_AT, 242194_AT, 225426_AT, 201371_S_AT, 225429_AT, 232541_AT, 201408_AT, 224994_AT, 203531_AT, 243286_AT, 209…	2815	47	7835	1.42126	1	0.837088	58.2284
GOTERM_BP_FAT	GO:0048863~stem cell differentiation	11	0.2737	0.0455128	236620_AT, 1557543_AT, 213578_AT, 216511_S_AT, 226547_AT, 227766_AT, 206235_AT, 226821_AT, 213229_AT, 216035_X_AT, 203526_S_AT, 212704_AT, 202160_AT, 226134_S_AT, 225240_S_AT, 214700_X_AT, 212888_AT, 227273_AT, 204832_S_AT, 206061_S_AT, 202423_AT, 203525_S_AT, 228177_AT, 210756_S_AT, 225238_AT, 225237_S_AT, 226503_AT, 212377_S_AT, 230713_AT	2815	17	7835	1.80096	1	0.836731	58.4922
GOTERM_BP_FAT	GO:0000904~cell morphogenesis involved in differentiation	59	1.46803	0.0455914	212254_S_AT, 214577_AT, 212298_AT, 212985_AT, 221731_X_AT, 213194_AT, 207821_S_AT, 204334_AT, 208633_S_AT, 242558_AT, 215222_X_AT, 1558199_AT, 209896_S_AT, 242362_AT, 235976_AT, 201505_AT, 211603_S_AT, 204620_S_AT, 232098_AT, 212253_X_AT, 1557050_AT, 235629_AT, 238869_AT, 225565_AT, 207545_S_AT, 226625_AT, 213496_AT, 1556629_A_AT, 1557370_S_AT, 205841_AT, 203130_S_AT, 209687_AT, 229975_AT, 239121…	2815	134	7835	1.22548	1	0.834772	58.5567
GOTERM_BP_FAT	GO:0007507~heart development	62	1.54267	0.0479901	227376_AT, 224862_AT, 223238_S_AT, 208944_AT, 212298_AT, 224955_AT, 213578_AT, 201852_X_AT, 223046_AT, 228563_AT, 228680_AT, 242558_AT, 223466_X_AT, 236561_AT, 235318_AT, 215076_S_AT, 202034_X_AT, 224725_AT, 233314_AT, 201565_S_AT, 202221_S_AT, 203688_AT, 225452_AT, 218259_AT, 216115_AT, 203788_S_AT, 1553678_A_AT, 212488_AT, 237626_AT, 211094_S_AT, 211974_X_AT, 226625_AT, 202815_S_AT, 1553530_A_A…	2815	142	7835	1.21525	1	0.84769	60.4793
GOTERM_BP_FAT	GO:0007409~axonogenesis	47	1.16945	0.0482115	212254_S_AT, 212298_AT, 214577_AT, 212985_AT, 221731_X_AT, 213194_AT, 204334_AT, 207821_S_AT, 208633_S_AT, 215222_X_AT, 209896_S_AT, 235976_AT, 211603_S_AT, 232098_AT, 204620_S_AT, 212253_X_AT, 1557050_AT, 207545_S_AT, 225565_AT, 213496_AT, 1556629_A_AT, 205841_AT, 1557370_S_AT, 203130_S_AT, 209687_AT, 239121_AT, 229975_AT, 200813_S_AT, 239809_AT, 240655_AT, 226291_AT, 1558714_AT, 236088_AT, 2129…	2815	104	7835	1.25784	1	0.846682	60.6525
GOTERM_BP_FAT	GO:0048812~neuron projection morphogenesis	52	1.29385	0.0511766	212254_S_AT, 214577_AT, 212298_AT, 212985_AT, 221731_X_AT, 213194_AT, 207821_S_AT, 204334_AT, 208633_S_AT, 215222_X_AT, 209896_S_AT, 235976_AT, 211603_S_AT, 204620_S_AT, 232098_AT, 232925_AT, 212253_X_AT, 1557050_AT, 225565_AT, 207545_S_AT, 1556629_A_AT, 213496_AT, 1557370_S_AT, 205841_AT, 203130_S_AT, 209687_AT, 229975_AT, 239121_AT, 232541_AT, 200813_S_AT, 239809_AT, 240655_AT, 1558714_AT, 2262…	2815	117	7835	1.23702	1	0.861578	62.903
GOTERM_BP_FAT	GO:0051052~regulation of DNA metabolic process	40	0.995272	0.0530372	231913_S_AT, 228758_AT, 202057_AT, 202561_AT, 212983_AT, 225045_AT, 229436_X_AT, 226170_AT, 204354_AT, 208368_S_AT, 209902_AT, 202905_X_AT, 230411_AT, 208393_S_AT, 226450_AT, 221078_S_AT, 238108_AT, 202056_AT, 218228_S_AT, 202907_S_AT, 225527_AT, 202055_AT, 236439_AT, 222719_S_AT, 222292_AT, 210229_S_AT, 209421_AT, 228868_X_AT, 221196_X_AT, 222562_S_AT, 205395_S_AT, 1563467_AT, 207405_S_AT, 20089…	2815	87	7835	1.27968	1	0.869292	64.2524
GOTERM_BP_FAT	GO:0046326~positive regulation of glucose import	9	0.223936	0.0534972	235392_AT, 212249_AT, 209678_S_AT, 1559582_AT, 200899_S_AT, 204686_AT, 218087_S_AT, 226450_AT, 238933_AT, 212240_S_AT, 212120_AT, 223494_AT, 212119_AT, 225491_AT, 221483_S_AT, 212122_AT, 214449_S_AT, 209677_AT, 213518_AT, 242979_AT, 212117_AT, 212239_AT, 239258_AT	2815	13	7835	1.9269	1	0.869516	64.5787
GOTERM_BP_FAT	GO:0010828~positive regulation of glucose transport	9	0.223936	0.0534972	235392_AT, 212249_AT, 209678_S_AT, 1559582_AT, 200899_S_AT, 204686_AT, 218087_S_AT, 226450_AT, 238933_AT, 212240_S_AT, 212120_AT, 223494_AT, 212119_AT, 225491_AT, 221483_S_AT, 212122_AT, 214449_S_AT, 209677_AT, 213518_AT, 242979_AT, 212117_AT, 212239_AT, 239258_AT	2815	13	7835	1.9269	1	0.869516	64.5787
GOTERM_BP_FAT	GO:0010558~negative regulation of macromolecule biosynthetic process	162	4.03085	0.0555332	227376_AT, 213891_S_AT, 239024_AT, 227069_AT, 219028_AT, 212385_AT, 241769_AT, 203132_AT, 218166_S_AT, 228837_AT, 1556059_S_AT, 201997_S_AT, 201549_X_AT, 222494_AT, 229885_AT, 209902_AT, 1555997_S_AT, 221428_S_AT, 204947_AT, 210977_S_AT, 202922_AT, 201083_S_AT, 209430_AT, 236404_AT, 212126_AT, 238940_AT, 202351_AT, 201565_S_AT, 207625_S_AT, 207186_S_AT, 207828_S_AT, 212920_AT, 224645_AT, 241813_A…	2815	405	7835	1.11332	1	0.877479	65.9897
GOTERM_BP_FAT	GO:0035023~regulation of Rho protein signal transduction	29	0.721573	0.0556918	228248_AT, 212777_AT, 228758_AT, 218807_AT, 209898_X_AT, 209297_AT, 240773_AT, 224884_AT, 209539_AT, 213135_AT, 212780_AT, 209535_S_AT, 212838_AT, 219610_AT, 241627_X_AT, 201334_S_AT, 201335_S_AT, 219787_S_AT, 242932_AT, 209012_AT, 231403_AT, 1560445_X_AT, 236439_AT, 204037_AT, 212870_AT, 235705_AT, 218806_S_AT, 218501_AT, 227240_AT, 1554703_AT, 200813_S_AT, 200816_S_AT, 209907_S_AT, 226312_AT, 2…	2815	60	7835	1.34526	1	0.876197	66.0973
GOTERM_BP_FAT	GO:0001932~regulation of protein amino acid phosphorylation	47	1.16945	0.0567077	228248_AT, 213578_AT, 237133_AT, 242482_AT, 225045_AT, 231873_AT, 1560382_AT, 206924_AT, 203837_AT, 213958_AT, 217967_S_AT, 226441_AT, 1562194_AT, 202161_AT, 236561_AT, 225144_AT, 226002_AT, 226297_AT, 202034_X_AT, 202730_S_AT, 204863_S_AT, 228416_AT, 207347_AT, 212196_AT, 211675_S_AT, 226450_AT, 232925_AT, 203603_S_AT, 217599_S_AT, 202731_AT, 204273_AT, 206254_AT, 221078_S_AT, 212143_S_AT, 23125…	2815	105	7835	1.24586	1	0.878966	66.7793
GOTERM_BP_FAT	GO:0031327~negative regulation of cellular biosynthetic process	163	4.05574	0.0570721	227376_AT, 213891_S_AT, 239024_AT, 227069_AT, 219028_AT, 212385_AT, 203132_AT, 218166_S_AT, 228837_AT, 1556059_S_AT, 201997_S_AT, 201549_X_AT, 222494_AT, 229885_AT, 209902_AT, 1555997_S_AT, 221428_S_AT, 204947_AT, 210977_S_AT, 202922_AT, 201083_S_AT, 209430_AT, 236404_AT, 212126_AT, 238940_AT, 201565_S_AT, 207625_S_AT, 207186_S_AT, 212920_AT, 207828_S_AT, 224645_AT, 241813_AT, 209505_AT, 202616_S…	2815	408	7835	1.11196	1	0.878663	67.0207
GOTERM_BP_FAT	GO:0043583~ear development	19	0.472754	0.0578156	227069_AT, 1567575_AT, 218974_AT, 205463_S_AT, 229796_AT, 239367_AT, 228620_AT, 229830_AT, 228414_AT, 218559_S_AT, 203131_AT, 244503_AT, 228714_AT, 204967_AT, 222670_S_AT, 204457_S_AT, 203215_S_AT, 221683_S_AT, 214743_AT, 223282_AT, 238852_AT, 203987_AT, 205991_S_AT, 1557050_AT, 203216_S_AT, 237105_AT, 223283_S_AT, 226695_AT, 1555372_AT, 209747_AT, 205250_S_AT	2815	36	7835	1.46897	1	0.880094	67.5081
GOTERM_BP_FAT	GO:0050770~regulation of axonogenesis	19	0.472754	0.0578156	212298_AT, 224636_AT, 232269_X_AT, 214577_AT, 213437_AT, 210251_S_AT, 212233_AT, 239121_AT, 201167_X_AT, 213194_AT, 224631_AT, 218368_S_AT, 207821_S_AT, 213430_AT, 206805_AT, 228850_S_AT, 1556049_AT, 1558714_AT, 209589_S_AT, 203724_S_AT, 227802_AT, 213135_AT, 226084_AT, 213939_S_AT, 239251_AT, 242677_AT, 243031_AT, 241453_AT, 239519_AT, 229334_AT, 213606_S_AT, 208820_AT, 204105_S_AT, 214933_AT, 2…	2815	36	7835	1.46897	1	0.880094	67.5081
GOTERM_BP_FAT	GO:0009719~response to endogenous stimulus	100	2.48818	0.0583513	212249_AT, 208944_AT, 1555326_A_AT, 202311_S_AT, 215446_S_AT, 214577_AT, 218087_S_AT, 232530_AT, 224818_AT, 242482_AT, 227013_AT, 201919_AT, 1560382_AT, 212122_AT, 242975_S_AT, 236545_AT, 242558_AT, 236561_AT, 239163_AT, 214352_S_AT, 202922_AT, 209896_S_AT, 209678_S_AT, 204009_S_AT, 1559582_AT, 205032_AT, 230630_AT, 203769_S_AT, 233314_AT, 238933_AT, 202221_S_AT, 212276_AT, 212240_S_AT, 202457_S_…	2815	242	7835	1.15013	1	0.880562	67.8551
GOTERM_BP_FAT	GO:0070646~protein modification by small protein removal	16	0.398109	0.0588162	231913_S_AT, 201499_S_AT, 56919_AT, 243259_AT, 222616_S_AT, 226776_AT, 204516_AT, 229436_X_AT, 216521_S_AT, 222523_AT, 221735_AT, 203870_AT, 201498_AT, 228492_AT, 229573_AT, 226619_AT, 225760_AT, 212513_S_AT, 228822_S_AT, 218386_X_AT, 201099_AT, 202642_S_AT, 201100_S_AT, 202412_S_AT, 213327_S_AT, 221196_X_AT, 206624_AT	2815	29	7835	1.53562	1	0.880708	68.1533
GOTERM_BP_FAT	GO:0046579~positive regulation of Ras protein signal transduction	7	0.174173	0.0604368	224985_AT, 204009_S_AT, 1557543_AT, 202777_AT, 232716_AT, 212983_AT, 226291_AT, 204036_AT, 210756_S_AT, 214352_S_AT, 204037_AT, 212377_S_AT	2815	9	7835	2.16479	1	0.885844	69.1726
GOTERM_BP_FAT	GO:0051057~positive regulation of small GTPase mediated signal transduction	7	0.174173	0.0604368	224985_AT, 204009_S_AT, 1557543_AT, 202777_AT, 232716_AT, 212983_AT, 226291_AT, 204036_AT, 210756_S_AT, 214352_S_AT, 204037_AT, 212377_S_AT	2815	9	7835	2.16479	1	0.885844	69.1726
GOTERM_BP_FAT	GO:0009057~macromolecule catabolic process	249	6.19557	0.0612715	242428_AT, 1555326_A_AT, 202604_X_AT, 225521_AT, 228190_AT, 201133_S_AT, 225085_AT, 223307_AT, 225338_AT, 234988_AT, 221428_S_AT, 202779_S_AT, 218306_S_AT, 229958_AT, 208884_S_AT, 210694_S_AT, 212513_S_AT, 227900_AT, 218310_AT, 214048_AT, 218386_X_AT, 201099_AT, 223243_S_AT, 212991_AT, 216450_X_AT, 225416_AT, 223118_S_AT, 224722_AT, 232033_AT, 212672_AT, 220419_S_AT, 212403_AT, 222616_S_AT, 24176…	2815	639	7835	1.08457	1	0.887489	69.6855
GOTERM_BP_FAT	GO:0001525~angiogenesis	46	1.14456	0.0616687	208944_AT, 212298_AT, 208042_AT, 223422_S_AT, 213194_AT, 218368_S_AT, 207821_S_AT, 242868_AT, 221773_AT, 242558_AT, 232002_AT, 211537_X_AT, 225070_AT, 218082_S_AT, 209894_AT, 225363_AT, 212099_AT, 233314_AT, 239519_AT, 222661_AT, 206254_AT, 218534_S_AT, 201511_AT, 238869_AT, 206853_S_AT, 206854_S_AT, 211974_X_AT, 201289_AT, 205609_AT, 206061_S_AT, 219158_S_AT, 208937_S_AT, 202541_AT, 209687_AT, 2…	2815	103	7835	1.24303	1	0.887301	69.9268
GOTERM_BP_FAT	GO:0033158~regulation of protein import into nucleus, translocation	6	0.149291	0.0618553	213578_AT, 227273_AT, 204832_S_AT, 205842_S_AT, 236561_AT, 224793_S_AT, 218878_S_AT, 235725_AT, 205841_AT, 209747_AT	2815	7	7835	2.38569	1	0.88625	70.0394
GOTERM_BP_FAT	GO:0007567~parturition	6	0.149291	0.0618553	205193_AT, 36711_AT, 222256_S_AT, 203914_X_AT, 207177_AT, 211548_S_AT, 216598_S_AT, 206825_AT	2815	7	7835	2.38569	1	0.88625	70.0394
GOTERM_BP_FAT	GO:0006474~N-terminal protein amino acid acetylation	6	0.149291	0.0618553	213579_S_AT, 222393_S_AT, 239138_AT, 219158_S_AT, 202221_S_AT, 228177_AT, 219378_AT, 231199_AT, 217745_S_AT, 244341_AT, 203845_AT, 202160_AT	2815	7	7835	2.38569	1	0.88625	70.0394
GOTERM_BP_FAT	GO:0000280~nuclear division	81	2.01543	0.061941	242287_AT, 207983_S_AT, 223238_S_AT, 203162_S_AT, 209258_S_AT, 208025_S_AT, 228423_AT, 227013_AT, 239415_AT, 1556228_A_AT, 225521_AT, 1555278_A_AT, 204857_AT, 207956_X_AT, 223307_AT, 242352_AT, 212752_AT, 234988_AT, 217878_S_AT, 222151_S_AT, 202095_S_AT, 201663_S_AT, 209257_S_AT, 228822_S_AT, 1554747_A_AT, 213328_AT, 218386_X_AT, 207828_S_AT, 201099_AT, 235550_AT, 210716_S_AT, 213984_AT, 206500_S…	2815	193	7835	1.16812	1	0.884787	70.0911
GOTERM_BP_FAT	GO:0007067~mitosis	81	2.01543	0.061941	242287_AT, 207983_S_AT, 223238_S_AT, 203162_S_AT, 209258_S_AT, 208025_S_AT, 228423_AT, 227013_AT, 239415_AT, 1556228_A_AT, 225521_AT, 1555278_A_AT, 204857_AT, 207956_X_AT, 223307_AT, 242352_AT, 212752_AT, 234988_AT, 217878_S_AT, 222151_S_AT, 202095_S_AT, 201663_S_AT, 209257_S_AT, 228822_S_AT, 1554747_A_AT, 213328_AT, 218386_X_AT, 207828_S_AT, 201099_AT, 235550_AT, 210716_S_AT, 213984_AT, 206500_S…	2815	193	7835	1.16812	1	0.884787	70.0911
GOTERM_BP_FAT	GO:0000186~activation of MAPKK activity	12	0.298582	0.0632563	1555259_AT, 223519_AT, 202381_AT, 1555326_A_AT, 224999_AT, 207347_AT, 237133_AT, 232541_AT, 232925_AT, 205842_S_AT, 232809_S_AT, 224793_S_AT, 238613_AT, 206254_AT, 203989_X_AT, 201983_S_AT, 227562_AT, 204089_X_AT, 225665_AT, 236561_AT, 204422_S_AT, 225662_AT, 205841_AT, 216199_S_AT	2815	20	7835	1.66998	1	0.888351	70.8728
GOTERM_BP_FAT	GO:0002520~immune system development	72	1.79149	0.0645179	212249_AT, 208944_AT, 210017_AT, 203132_AT, 212080_AT, 224754_AT, 227766_AT, 208966_X_AT, 242868_AT, 236114_AT, 242558_AT, 236561_AT, 206332_S_AT, 1556306_AT, 227264_AT, 209360_S_AT, 201565_S_AT, 225452_AT, 212240_S_AT, 1553678_A_AT, 224848_AT, 226625_AT, 228904_AT, 243541_AT, 208654_S_AT, 213837_AT, 224760_AT, 210229_S_AT, 205841_AT, 1553530_A_AT, 226981_AT, 223287_S_AT, 202265_AT, 219678_X_AT, …	2815	170	7835	1.17881	1	0.891555	71.6045
GOTERM_BP_FAT	GO:0016337~cell-cell adhesion	43	1.06992	0.0677701	229221_AT, 1555326_A_AT, 213194_AT, 202516_S_AT, 243931_AT, 212255_S_AT, 225977_AT, 208405_S_AT, 202514_AT, 242558_AT, 227289_AT, 219427_AT, 213044_AT, 228640_AT, 219737_S_AT, 202381_AT, 1552735_AT, 232099_AT, 230229_AT, 232925_AT, 241611_S_AT, 231000_AT, 203329_AT, 211137_S_AT, 208407_S_AT, 1553678_A_AT, 230387_AT, 1558549_S_AT, 204760_S_AT, 228635_AT, 229127_AT, 215910_S_AT, 208654_S_AT, 205893…	2815	96	7835	1.24669	1	0.901806	73.4111
GOTERM_BP_FAT	GO:0051054~positive regulation of DNA metabolic process	20	0.497636	0.0682769	222562_S_AT, 231913_S_AT, 200899_S_AT, 1563467_AT, 205463_S_AT, 212983_AT, 202561_AT, 226534_AT, 229830_AT, 203131_AT, 225330_AT, 229436_X_AT, 216521_S_AT, 226170_AT, 229790_AT, 204354_AT, 213647_AT, 226450_AT, 204353_S_AT, 223494_AT, 205024_S_AT, 238108_AT, 218228_S_AT, 225527_AT, 222719_S_AT, 222292_AT, 210229_S_AT, 209747_AT, 233152_X_AT, 221196_X_AT	2815	39	7835	1.42734	1	0.901943	73.6826
GOTERM_BP_FAT	GO:0043244~regulation of protein complex disassembly	20	0.497636	0.0682769	214925_S_AT, 200899_S_AT, 203162_S_AT, 214577_AT, 212233_AT, 212397_AT, 244763_AT, 212306_AT, 240542_AT, 203526_S_AT, 1552334_AT, 204967_AT, 212309_AT, 226084_AT, 212752_AT, 219822_AT, 235296_AT, 222457_S_AT, 210694_S_AT, 203637_S_AT, 200672_X_AT, 227364_AT, 203636_AT, 242066_AT, 223494_AT, 225540_AT, 203525_S_AT, 208374_S_AT, 212398_AT, 215628_X_AT	2815	39	7835	1.42734	1	0.901943	73.6826
GOTERM_BP_FAT	GO:0030099~myeloid cell differentiation	29	0.721573	0.068654	208944_AT, 205187_AT, 228758_AT, 208965_S_AT, 209481_AT, 225223_AT, 205842_S_AT, 201566_X_AT, 203132_AT, 224754_AT, 226547_AT, 208979_AT, 208966_X_AT, 243249_AT, 206924_AT, 242868_AT, 236114_AT, 213168_AT, 235198_AT, 223190_S_AT, 206332_S_AT, 1556306_AT, 227264_AT, 243287_S_AT, 235197_S_AT, 209360_S_AT, 238035_AT, 226100_AT, 201565_S_AT, 205205_AT, 221883_AT, 235451_AT, 235526_AT, 232055_AT, 2388…	2815	61	7835	1.32321	1	0.901634	73.883
GOTERM_BP_FAT	GO:0051276~chromosome organization	147	3.65763	0.0696404	208025_S_AT, 228999_AT, 212332_AT, 215698_AT, 235388_AT, 203132_AT, 218166_S_AT, 207956_X_AT, 206700_S_AT, 201549_X_AT, 230165_AT, 225026_AT, 212569_AT, 242352_AT, 229885_AT, 239163_AT, 208445_S_AT, 224765_AT, 221428_S_AT, 210977_S_AT, 1556306_AT, 201643_X_AT, 221763_AT, 212126_AT, 202221_S_AT, 228822_S_AT, 207186_S_AT, 218386_X_AT, 207828_S_AT, 202060_AT, 202303_X_AT, 1555920_AT, 213837_AT, 2269…	2815	368	7835	1.11181	1	0.903397	74.4002
GOTERM_BP_FAT	GO:0030199~collagen fibril organization	11	0.2737	0.0701594	225664_AT, 202311_S_AT, 215446_S_AT, 224793_S_AT, 229218_AT, 212489_AT, 202404_S_AT, 216115_AT, 201852_X_AT, 212678_AT, 212488_AT, 228121_AT, 211094_S_AT, 202310_S_AT, 221730_AT, 205198_S_AT, 221729_AT, 1556499_S_AT, 236561_AT, 212676_AT, 231879_AT, 215076_S_AT	2815	18	7835	1.70091	1	0.903563	74.6685
GOTERM_BP_FAT	GO:0018210~peptidyl-threonine modification	11	0.2737	0.0701594	201722_S_AT, 208944_AT, 213093_AT, 202561_AT, 224793_S_AT, 229664_AT, 227205_AT, 238108_AT, 201724_S_AT, 222589_AT, 201723_S_AT, 225540_AT, 236561_AT, 214683_S_AT, 236536_AT, 226297_AT, 218318_S_AT, 233152_X_AT, 1568618_A_AT	2815	18	7835	1.70091	1	0.903563	74.6685
GOTERM_BP_FAT	GO:0010975~regulation of neuron projection development	22	0.5474	0.0711995	232269_X_AT, 214577_AT, 213437_AT, 210251_S_AT, 212298_AT, 212233_AT, 213194_AT, 218368_S_AT, 207821_S_AT, 213430_AT, 209589_S_AT, 203724_S_AT, 227802_AT, 213135_AT, 213939_S_AT, 230462_AT, 213102_AT, 239519_AT, 228603_AT, 207545_S_AT, 244078_AT, 1560445_X_AT, 219051_X_AT, 203403_S_AT, 227798_AT, 224636_AT, 239170_AT, 201167_X_AT, 239121_AT, 224631_AT, 228850_S_AT, 206805_AT, 210993_S_AT, 1556049…	2815	44	7835	1.39165	1	0.905435	75.198
GOTERM_BP_FAT	GO:0000087~M phase of mitotic cell cycle	82	2.04031	0.0722676	242287_AT, 207983_S_AT, 223238_S_AT, 203162_S_AT, 209258_S_AT, 208025_S_AT, 228423_AT, 227013_AT, 239415_AT, 1556228_A_AT, 221965_AT, 225521_AT, 1555278_A_AT, 204857_AT, 207956_X_AT, 223307_AT, 242352_AT, 212752_AT, 234988_AT, 217878_S_AT, 222151_S_AT, 202095_S_AT, 201663_S_AT, 209257_S_AT, 228822_S_AT, 1554747_A_AT, 213328_AT, 218386_X_AT, 207828_S_AT, 201099_AT, 235550_AT, 210716_S_AT, 213984_A…	2815	197	7835	1.15853	1	0.907339	75.7309
GOTERM_BP_FAT	GO:0000279~M phase	106	2.63747	0.0727051	223238_S_AT, 207983_S_AT, 242287_AT, 203162_S_AT, 209258_S_AT, 208025_S_AT, 228423_AT, 239415_AT, 227013_AT, 203132_AT, 1556228_A_AT, 221965_AT, 1555278_A_AT, 225521_AT, 204857_AT, 203521_S_AT, 207956_X_AT, 218379_AT, 230165_AT, 223618_AT, 242352_AT, 223307_AT, 212752_AT, 234988_AT, 202095_S_AT, 217878_S_AT, 222151_S_AT, 201663_S_AT, 209257_S_AT, 228822_S_AT, 1554747_A_AT, 213328_AT, 218386_X_AT,…	2815	260	7835	1.13473	1	0.907216	75.946
GOTERM_BP_FAT	GO:0001934~positive regulation of protein amino acid phosphorylation	24	0.597163	0.0732756	228248_AT, 224636_AT, 213578_AT, 205842_S_AT, 224793_S_AT, 226534_AT, 224631_AT, 202033_S_AT, 215231_AT, 235725_AT, 231873_AT, 212195_AT, 206924_AT, 217967_S_AT, 226312_AT, 204422_S_AT, 225144_AT, 236561_AT, 202034_X_AT, 228416_AT, 204863_S_AT, 242611_AT, 213093_AT, 212196_AT, 226450_AT, 205746_S_AT, 225384_AT, 204273_AT, 231259_S_AT, 209920_AT, 237626_AT, 227273_AT, 211000_S_AT, 204832_S_AT, 243…	2815	49	7835	1.36325	1	0.907511	76.2238
GOTERM_BP_FAT	GO:0040012~regulation of locomotion	51	1.26897	0.0744096	212249_AT, 1555326_A_AT, 202604_X_AT, 232530_AT, 1560382_AT, 1555997_S_AT, 201505_AT, 205032_AT, 201560_AT, 233314_AT, 232925_AT, 238933_AT, 212240_S_AT, 216115_AT, 221815_AT, 214987_AT, 201511_AT, 211094_S_AT, 238869_AT, 203424_S_AT, 226625_AT, 203038_AT, 211958_AT, 212305_S_AT, 233849_S_AT, 210095_S_AT, 205841_AT, 209687_AT, 63825_AT, 205463_S_AT, 204686_AT, 232541_AT, 229830_AT, 203131_AT, 227…	2815	117	7835	1.21323	1	0.90953	76.7671
GOTERM_BP_FAT	GO:0009890~negative regulation of biosynthetic process	165	4.1055	0.075485	227376_AT, 239024_AT, 213891_S_AT, 227069_AT, 219028_AT, 212385_AT, 241769_AT, 203132_AT, 218166_S_AT, 228837_AT, 1556059_S_AT, 201997_S_AT, 201549_X_AT, 222494_AT, 229885_AT, 209902_AT, 1555997_S_AT, 221428_S_AT, 204947_AT, 210977_S_AT, 202922_AT, 201083_S_AT, 209430_AT, 236404_AT, 212126_AT, 238940_AT, 202351_AT, 201565_S_AT, 207625_S_AT, 207186_S_AT, 207828_S_AT, 212920_AT, 224645_AT, 241813_A…	2815	417	7835	1.10131	1	0.911309	77.2714
GOTERM_BP_FAT	GO:0010562~positive regulation of phosphorus metabolic process	28	0.696691	0.0755805	228248_AT, 213578_AT, 231873_AT, 217967_S_AT, 206924_AT, 225144_AT, 236561_AT, 202034_X_AT, 228416_AT, 204863_S_AT, 212196_AT, 226450_AT, 232925_AT, 206254_AT, 204273_AT, 231259_S_AT, 237626_AT, 204832_S_AT, 213532_AT, 243541_AT, 205841_AT, 210229_S_AT, 207153_S_AT, 224636_AT, 205842_S_AT, 232541_AT, 201110_S_AT, 224793_S_AT, 226534_AT, 202033_S_AT, 224631_AT, 215231_AT, 235725_AT, 212195_AT, 226…	2815	59	7835	1.32089	1	0.91016	77.3156
GOTERM_BP_FAT	GO:0045937~positive regulation of phosphate metabolic process	28	0.696691	0.0755805	228248_AT, 213578_AT, 231873_AT, 217967_S_AT, 206924_AT, 225144_AT, 236561_AT, 202034_X_AT, 228416_AT, 204863_S_AT, 212196_AT, 226450_AT, 232925_AT, 206254_AT, 204273_AT, 231259_S_AT, 237626_AT, 204832_S_AT, 213532_AT, 243541_AT, 205841_AT, 210229_S_AT, 207153_S_AT, 224636_AT, 205842_S_AT, 232541_AT, 201110_S_AT, 224793_S_AT, 226534_AT, 202033_S_AT, 224631_AT, 215231_AT, 235725_AT, 212195_AT, 226…	2815	59	7835	1.32089	1	0.91016	77.3156
GOTERM_BP_FAT	GO:0006310~DNA recombination	36	0.895745	0.075724	224838_AT, 209307_AT, 224734_AT, 235478_AT, 208861_S_AT, 208859_S_AT, 227766_AT, 205961_S_AT, 208368_S_AT, 202905_X_AT, 213718_AT, 209337_AT, 208393_S_AT, 238075_AT, 233085_S_AT, 206074_S_AT, 212926_AT, 211974_X_AT, 208860_S_AT, 202907_S_AT, 209421_AT, 223287_S_AT, 205395_S_AT, 219678_X_AT, 212672_AT, 218781_AT, 201459_AT, 235215_AT, 223700_AT, 217299_S_AT, 226159_AT, 205667_AT, 238656_AT, 208979…	2815	79	7835	1.26834	1	0.909155	77.382
GOTERM_BP_FAT	GO:0001889~liver development	19	0.472754	0.0758574	213579_S_AT, 224788_AT, 208190_S_AT, 215078_AT, 213959_S_AT, 202426_S_AT, 225456_AT, 203497_AT, 224754_AT, 1554411_AT, 202033_S_AT, 227314_AT, 209961_S_AT, 242558_AT, 213168_AT, 202034_X_AT, 235103_AT, 205032_AT, 238035_AT, 226538_AT, 202221_S_AT, 209960_AT, 225452_AT, 218259_AT, 216115_AT, 212678_AT, 231259_S_AT, 205105_AT, 237626_AT, 211094_S_AT, 226625_AT, 232529_AT, 225527_AT, 224760_AT, 2126…	2815	37	7835	1.42926	1	0.908122	77.4436
GOTERM_BP_FAT	GO:0009952~anterior/posterior pattern formation	32	0.796218	0.0761965	227376_AT, 219028_AT, 205201_AT, 201070_X_AT, 214305_S_AT, 225745_AT, 213578_AT, 212080_AT, 231873_AT, 237189_AT, 1562194_AT, 228680_AT, 242558_AT, 236561_AT, 225144_AT, 212078_S_AT, 226045_AT, 201071_X_AT, 224725_AT, 204703_AT, 228416_AT, 223282_AT, 202221_S_AT, 224720_AT, 231000_AT, 203603_S_AT, 225116_AT, 226563_AT, 1557050_AT, 225115_AT, 211974_X_AT, 235598_AT, 204832_S_AT, 225368_AT, 228904_…	2815	69	7835	1.29081	1	0.90771	77.5993
GOTERM_BP_FAT	GO:0008380~RNA splicing	108	2.68724	0.0777496	214305_S_AT, 203599_S_AT, 228760_AT, 212455_AT, 235470_AT, 212994_AT, 229574_AT, 1555501_S_AT, 212027_AT, 224780_AT, 210269_S_AT, 225902_AT, 225348_AT, 232473_AT, 208765_S_AT, 221919_AT, 212030_AT, 208994_S_AT, 201071_X_AT, 204658_AT, 1560926_AT, 235390_AT, 200686_S_AT, 212636_AT, 202127_AT, 212583_AT, 220553_S_AT, 212001_AT, 212262_AT, 225336_AT, 212263_AT, 235493_AT, 1564521_X_AT, 211257_X_AT, …	2815	266	7835	1.13006	1	0.910875	78.2996
GOTERM_BP_FAT	GO:0018107~peptidyl-threonine phosphorylation	10	0.248818	0.0778395	208944_AT, 213093_AT, 202561_AT, 224793_S_AT, 229664_AT, 227205_AT, 238108_AT, 222589_AT, 225540_AT, 236561_AT, 214683_S_AT, 226297_AT, 218318_S_AT, 233152_X_AT	2815	16	7835	1.73956	1	0.909744	78.3395
GOTERM_BP_FAT	GO:0006275~regulation of DNA replication	23	0.572282	0.0810526	222562_S_AT, 207405_S_AT, 1563467_AT, 205463_S_AT, 212983_AT, 219387_AT, 202561_AT, 217299_S_AT, 209832_S_AT, 226534_AT, 229830_AT, 225045_AT, 203131_AT, 202906_S_AT, 225330_AT, 203449_S_AT, 207826_S_AT, 204354_AT, 229790_AT, 208368_S_AT, 209902_AT, 202905_X_AT, 205733_AT, 213647_AT, 226450_AT, 204353_S_AT, 221078_S_AT, 238108_AT, 209903_S_AT, 218228_S_AT, 202907_S_AT, 222719_S_AT, 214727_AT, 210…	2815	47	7835	1.36204	1	0.917315	79.7206
GOTERM_BP_FAT	GO:0022604~regulation of cell morphogenesis	39	0.970391	0.0812171	214577_AT, 232269_X_AT, 213437_AT, 210251_S_AT, 212298_AT, 209209_S_AT, 212233_AT, 243006_AT, 202677_AT, 213194_AT, 212486_S_AT, 207821_S_AT, 218368_S_AT, 213430_AT, 208662_S_AT, 212122_AT, 202759_S_AT, 209589_S_AT, 203724_S_AT, 227802_AT, 229394_S_AT, 213135_AT, 225685_AT, 212117_AT, 213939_S_AT, 1558199_AT, 213102_AT, 230462_AT, 1559582_AT, 239519_AT, 228603_AT, 226563_AT, 235629_AT, 207545_S_A…	2815	87	7835	1.24769	1	0.91644	79.7891
GOTERM_BP_FAT	GO:0045732~positive regulation of protein catabolic process	13	0.323464	0.0813362	1555326_A_AT, 202381_AT, 227545_AT, 227900_AT, 225162_AT, 213012_AT, 229422_AT, 227205_AT, 209682_AT, 242235_X_AT, 229711_S_AT, 203526_S_AT, 201667_AT, 203525_S_AT, 239101_AT, 222423_AT, 202922_AT	2815	23	7835	1.57317	1	0.915445	79.8384
GOTERM_BP_FAT	GO:0030518~steroid hormone receptor signaling pathway	25	0.622045	0.0824273	201986_AT, 212152_X_AT, 242163_AT, 203132_AT, 225456_AT, 238700_AT, 211352_S_AT, 222449_AT, 209060_X_AT, 209105_AT, 37433_AT, 208883_AT, 201865_X_AT, 203542_S_AT, 242558_AT, 203543_S_AT, 202611_S_AT, 213718_AT, 222439_S_AT, 235957_AT, 208884_S_AT, 217863_AT, 225452_AT, 207700_S_AT, 202599_S_AT, 211621_AT, 209106_AT, 219195_AT, 218917_S_AT, 212867_AT, 205841_AT, 209061_AT, 216215_S_AT, 205842_S_AT…	2815	52	7835	1.33813	1	0.917032	80.2857
GOTERM_BP_FAT	GO:0007611~learning or memory	27	0.671809	0.0832269	1567575_AT, 204420_AT, 243006_AT, 1559776_AT, 226186_AT, 212983_AT, 239367_AT, 205433_AT, 212486_S_AT, 239237_AT, 200813_S_AT, 225112_AT, 200816_S_AT, 244503_AT, 225098_AT, 204171_AT, 202508_S_AT, 235201_AT, 209589_S_AT, 214352_S_AT, 242494_AT, 204009_S_AT, 228006_AT, 229958_AT, 236404_AT, 225363_AT, 213093_AT, 226660_AT, 203769_S_AT, 233314_AT, 203232_S_AT, 244726_AT, 202422_S_AT, 203231_S_AT, 2…	2815	57	7835	1.31841	1	0.917826	80.6075
GOTERM_BP_FAT	GO:0030522~intracellular receptor-mediated signaling pathway	29	0.721573	0.0835756	201986_AT, 212152_X_AT, 242163_AT, 203132_AT, 225456_AT, 238700_AT, 211352_S_AT, 222449_AT, 209060_X_AT, 209105_AT, 37433_AT, 208883_AT, 201865_X_AT, 203542_S_AT, 203543_S_AT, 242558_AT, 224911_S_AT, 213718_AT, 202611_S_AT, 222439_S_AT, 1556306_AT, 235957_AT, 208884_S_AT, 217863_AT, 226100_AT, 225452_AT, 207700_S_AT, 202599_S_AT, 211621_AT, 209106_AT, 219195_AT, 218917_S_AT, 212867_AT, 205841_AT,…	2815	62	7835	1.30187	1	0.917451	80.7462
GOTERM_BP_FAT	GO:0009896~positive regulation of catabolic process	18	0.447873	0.0843664	235392_AT, 1555326_A_AT, 204686_AT, 226978_AT, 229422_AT, 213935_AT, 200989_AT, 242979_AT, 229711_S_AT, 203526_S_AT, 239101_AT, 202922_AT, 202381_AT, 227545_AT, 226450_AT, 238933_AT, 227900_AT, 225162_AT, 213012_AT, 227205_AT, 238869_AT, 209682_AT, 223438_S_AT, 242235_X_AT, 201667_AT, 213805_AT, 203525_S_AT, 223437_AT, 222423_AT	2815	35	7835	1.43141	1	0.918208	81.0574
GOTERM_BP_FAT	GO:0045597~positive regulation of cell differentiation	58	1.44315	0.0847505	227376_AT, 209647_S_AT, 208944_AT, 214577_AT, 232269_X_AT, 213578_AT, 203132_AT, 213194_AT, 204132_S_AT, 227766_AT, 218368_S_AT, 225032_AT, 242975_S_AT, 236114_AT, 242558_AT, 241435_AT, 225144_AT, 210977_S_AT, 213102_AT, 209360_S_AT, 201565_S_AT, 224833_AT, 222692_S_AT, 238869_AT, 1558549_S_AT, 207545_S_AT, 210229_S_AT, 219051_X_AT, 210095_S_AT, 205841_AT, 228173_AT, 224636_AT, 205187_AT, 206343_…	2815	136	7835	1.187	1	0.917928	81.2069
GOTERM_BP_FAT	GO:0048701~embryonic cranial skeleton morphogenesis	9	0.223936	0.0863618	208944_AT, 228173_AT, 224793_S_AT, 238852_AT, 205991_S_AT, 1557050_AT, 242975_S_AT, 226372_AT, 226886_AT, 229274_AT, 236561_AT, 227027_AT, 204457_S_AT, 226695_AT, 209747_AT	2815	14	7835	1.78927	1	0.920695	81.8217
GOTERM_BP_FAT	GO:0007131~reciprocal meiotic recombination	9	0.223936	0.0863618	205395_S_AT, 212672_AT, 205394_AT, 238075_AT, 200607_S_AT, 238656_AT, 205024_S_AT, 214525_X_AT, 219494_AT, 235846_AT, 208393_S_AT, 204838_S_AT, 244813_AT	2815	14	7835	1.78927	1	0.920695	81.8217
GOTERM_BP_FAT	GO:0001666~response to hypoxia	40	0.995272	0.0873105	206011_AT, 232058_AT, 244457_AT, 226978_AT, 223046_AT, 242868_AT, 236561_AT, 239163_AT, 244753_AT, 207332_S_AT, 200599_S_AT, 205032_AT, 202221_S_AT, 227088_AT, 216115_AT, 202660_AT, 238813_AT, 202662_S_AT, 211094_S_AT, 238869_AT, 223438_S_AT, 216450_X_AT, 205609_AT, 202076_AT, 211323_S_AT, 213532_AT, 203716_S_AT, 202620_S_AT, 213579_S_AT, 216449_X_AT, 221031_S_AT, 215078_AT, 205463_S_AT, 201110_S…	2815	90	7835	1.23702	1	0.921775	82.1747
GOTERM_BP_FAT	GO:0030902~hindbrain development	15	0.373227	0.0888741	227798_AT, 230791_AT, 236266_AT, 213959_S_AT, 1562528_AT, 218559_S_AT, 223925_S_AT, 210993_S_AT, 237189_AT, 244310_AT, 235201_AT, 222670_S_AT, 204457_S_AT, 230291_S_AT, 226682_AT, 221683_S_AT, 209290_S_AT, 209289_AT, 213029_AT, 204500_S_AT, 235567_AT, 1557050_AT, 242008_AT, 214933_AT, 205198_S_AT, 210770_S_AT, 213032_AT, 212867_AT, 1562529_S_AT, 213033_S_AT, 205250_S_AT	2815	28	7835	1.49106	1	0.924259	82.7424
GOTERM_BP_FAT	GO:0006511~ubiquitin-dependent protein catabolic process	85	2.11495	0.0902124	229501_S_AT, 225192_AT, 226035_AT, 220079_S_AT, 203079_S_AT, 227257_S_AT, 225214_AT, 225521_AT, 242403_AT, 212381_AT, 225085_AT, 239163_AT, 221428_S_AT, 214356_S_AT, 236368_AT, 217878_S_AT, 242362_AT, 226730_S_AT, 200599_S_AT, 201067_AT, 208884_S_AT, 203078_AT, 212513_S_AT, 210257_X_AT, 228822_S_AT, 218386_X_AT, 201099_AT, 210681_S_AT, 236075_S_AT, 223243_S_AT, 216450_X_AT, 227293_AT, 203625_X_AT…	2815	207	7835	1.1429	1	0.926141	83.2147
GOTERM_BP_FAT	GO:0007626~locomotory behavior	52	1.29385	0.0903173	221427_S_AT, 219028_AT, 220076_AT, 218974_AT, 232530_AT, 212983_AT, 205794_S_AT, 213194_AT, 235093_AT, 201427_S_AT, 205114_S_AT, 223047_AT, 220992_S_AT, 203518_AT, 222999_S_AT, 203215_S_AT, 203656_AT, 223093_AT, 229958_AT, 236388_AT, 236404_AT, 214875_X_AT, 225116_AT, 224621_AT, 204273_AT, 203216_S_AT, 225115_AT, 201289_AT, 205198_S_AT, 244680_AT, 225368_AT, 230734_X_AT, 202541_AT, 209687_AT, 204…	2815	121	7835	1.19613	1	0.92523	83.2512
GOTERM_BP_FAT	GO:0016358~dendrite development	12	0.298582	0.0908941	1567575_AT, 214577_AT, 212298_AT, 211380_S_AT, 212233_AT, 239367_AT, 227422_AT, 204334_AT, 225112_AT, 244503_AT, 225098_AT, 239809_AT, 206995_X_AT, 233611_AT, 233365_AT, 226084_AT, 238891_AT, 203215_S_AT, 242677_AT, 236388_AT, 239519_AT, 213140_S_AT, 203216_S_AT, 214933_AT, 225540_AT, 233626_AT, 230734_X_AT, 210770_S_AT, 228396_AT	2815	21	7835	1.59046	1	0.92538	83.4505
GOTERM_BP_FAT	GO:0007041~lysosomal transport	12	0.298582	0.0908941	222516_AT, 226395_AT, 212099_AT, 224818_AT, 232197_X_AT, 213012_AT, 203651_AT, 213364_S_AT, 219348_AT, 217584_AT, 202829_S_AT, 1555982_AT, 236192_AT, 203142_S_AT	2815	21	7835	1.59046	1	0.92538	83.4505
GOTERM_BP_FAT	GO:0009725~response to hormone stimulus	88	2.1896	0.0912093	208944_AT, 212249_AT, 1555326_A_AT, 202311_S_AT, 214577_AT, 215446_S_AT, 232530_AT, 218087_S_AT, 224818_AT, 242482_AT, 227013_AT, 201919_AT, 1560382_AT, 242975_S_AT, 212122_AT, 242558_AT, 239163_AT, 236561_AT, 214352_S_AT, 202922_AT, 209896_S_AT, 204009_S_AT, 209678_S_AT, 205032_AT, 1559582_AT, 233314_AT, 203769_S_AT, 238933_AT, 202221_S_AT, 212276_AT, 212240_S_AT, 212542_S_AT, 224645_AT, 214987_…	2815	215	7835	1.13921	1	0.924947	83.5585
GOTERM_BP_FAT	GO:0048285~organelle fission	83	2.06519	0.092526	242287_AT, 207983_S_AT, 223238_S_AT, 203162_S_AT, 209258_S_AT, 208025_S_AT, 228423_AT, 227013_AT, 239415_AT, 1556228_A_AT, 225521_AT, 1555278_A_AT, 204857_AT, 207956_X_AT, 223307_AT, 242352_AT, 212752_AT, 234988_AT, 217878_S_AT, 222151_S_AT, 202095_S_AT, 201663_S_AT, 209257_S_AT, 228822_S_AT, 1554747_A_AT, 213328_AT, 218386_X_AT, 207828_S_AT, 201099_AT, 235550_AT, 210716_S_AT, 213984_AT, 206500_S…	2815	202	7835	1.14363	1	0.926725	84.0024
GOTERM_BP_FAT	GO:0006325~chromatin organization	114	2.83653	0.0935696	208025_S_AT, 228999_AT, 212332_AT, 215698_AT, 235388_AT, 203132_AT, 218166_S_AT, 201549_X_AT, 206700_S_AT, 225026_AT, 239163_AT, 229885_AT, 208445_S_AT, 224765_AT, 221428_S_AT, 210977_S_AT, 1556306_AT, 201643_X_AT, 221763_AT, 212126_AT, 202221_S_AT, 228822_S_AT, 207186_S_AT, 218386_X_AT, 202060_AT, 202303_X_AT, 1555920_AT, 213837_AT, 226981_AT, 1564521_X_AT, 225041_AT, 212462_AT, 223818_S_AT, 232…	2815	284	7835	1.11724	1	0.927866	84.3461
GOTERM_BP_FAT	GO:0045785~positive regulation of cell adhesion	17	0.422991	0.0939374	1555326_A_AT, 206343_S_AT, 218806_S_AT, 218807_AT, 201110_S_AT, 214587_AT, 205117_AT, 227314_AT, 213856_AT, 225275_AT, 222783_S_AT, 203526_S_AT, 210764_S_AT, 238688_AT, 227259_AT, 222784_AT, 203333_AT, 202381_AT, 205032_AT, 208241_AT, 209390_AT, 226016_AT, 224848_AT, 228121_AT, 226237_AT, 224851_AT, 201289_AT, 203525_S_AT, 224847_AT	2815	33	7835	1.43382	1	0.927554	84.4656
GOTERM_BP_FAT	GO:0048667~cell morphogenesis involved in neuron differentiation	48	1.19433	0.0940837	212254_S_AT, 212298_AT, 214577_AT, 212985_AT, 221731_X_AT, 213194_AT, 204334_AT, 207821_S_AT, 208633_S_AT, 215222_X_AT, 209896_S_AT, 235976_AT, 211603_S_AT, 232098_AT, 204620_S_AT, 212253_X_AT, 1557050_AT, 207545_S_AT, 225565_AT, 213496_AT, 1556629_A_AT, 205841_AT, 1557370_S_AT, 203130_S_AT, 209687_AT, 239121_AT, 229975_AT, 200813_S_AT, 239809_AT, 240655_AT, 226291_AT, 1558714_AT, 236088_AT, 2129…	2815	111	7835	1.20359	1	0.926773	84.5129
GOTERM_BP_FAT	GO:0045598~regulation of fat cell differentiation	8	0.199054	0.0957653	202133_AT, 215078_AT, 214220_S_AT, 228952_AT, 205066_S_AT, 212276_AT, 218878_S_AT, 229865_AT, 222692_S_AT, 218618_S_AT, 225032_AT, 202132_AT, 214221_AT, 222693_AT, 214707_X_AT, 212274_AT, 229088_AT, 204610_S_AT	2815	12	7835	1.85554	1	0.929222	85.0466
GOTERM_BP_FAT	GO:0030001~metal ion transport	76	1.89102	0.0960878	213164_AT, 243006_AT, 231513_AT, 229943_AT, 221889_AT, 244457_AT, 227623_AT, 223324_S_AT, 236545_AT, 237884_X_AT, 226179_AT, 209281_S_AT, 1554483_AT, 205803_S_AT, 203688_AT, 202457_S_AT, 239179_AT, 205241_AT, 211137_S_AT, 215716_S_AT, 243524_AT, 218978_S_AT, 1553313_S_AT, 230605_AT, 226125_AT, 224579_AT, 211602_S_AT, 214595_AT, 233234_AT, 209236_AT, 226161_AT, 1565886_AT, 224994_AT, 226493_AT, 22…	2815	184	7835	1.14963	1	0.928823	85.147
GOTERM_BP_FAT	GO:0032318~regulation of Ras GTPase activity	35	0.870863	0.0976665	1559491_AT, 228248_AT, 228758_AT, 225121_AT, 226126_AT, 212956_AT, 214102_AT, 212796_S_AT, 209717_AT, 221039_S_AT, 218268_AT, 220260_AT, 221971_X_AT, 236755_AT, 203020_AT, 213982_S_AT, 214061_AT, 213313_AT, 216115_AT, 236075_S_AT, 201813_S_AT, 211094_S_AT, 236439_AT, 226561_AT, 221858_AT, 201814_AT, 206414_S_AT, 200813_S_AT, 200816_S_AT, 226312_AT, 203386_AT, 226291_AT, 219771_AT, 203387_S_AT, 24…	2815	78	7835	1.24892	1	0.930969	85.6291
GOTERM_BP_FAT	GO:0016579~protein deubiquitination	14	0.348345	0.0993115	231913_S_AT, 201499_S_AT, 56919_AT, 243259_AT, 222616_S_AT, 226776_AT, 204516_AT, 229436_X_AT, 216521_S_AT, 221735_AT, 203870_AT, 201498_AT, 228492_AT, 229573_AT, 225760_AT, 212513_S_AT, 228822_S_AT, 218386_X_AT, 201099_AT, 202642_S_AT, 201100_S_AT, 202412_S_AT, 213327_S_AT, 206624_AT, 221196_X_AT	2815	26	7835	1.4987	1	0.933161	86.1157
GOTERM_BP_FAT	GO:0031047~gene silencing by RNA	14	0.348345	0.0993115	218269_AT, 227798_AT, 229841_AT, 228620_AT, 224549_X_AT, 213254_AT, 230779_AT, 213229_AT, 210993_S_AT, 228714_AT, 234734_S_AT, 212704_AT, 226416_AT, 224704_AT, 228998_AT, 238468_AT, 229036_AT, 232525_AT, 212888_AT, 237895_AT, 1558142_AT, 226563_AT, 224705_S_AT, 228271_AT, 237105_AT, 227930_AT, 222820_AT, 235598_AT, 206061_S_AT, 228120_AT, 230713_AT, 225569_AT	2815	26	7835	1.4987	1	0.933161	86.1157
GOTERM_BP_FAT	GO:0070482~response to oxygen levels	42	1.04504	0.0996842	206011_AT, 232058_AT, 244457_AT, 226978_AT, 223046_AT, 242868_AT, 236561_AT, 239163_AT, 244753_AT, 207332_S_AT, 200599_S_AT, 205032_AT, 202221_S_AT, 227088_AT, 216115_AT, 202660_AT, 238813_AT, 202662_S_AT, 211094_S_AT, 238869_AT, 223438_S_AT, 216450_X_AT, 205609_AT, 202076_AT, 211323_S_AT, 213532_AT, 203716_S_AT, 202620_S_AT, 213579_S_AT, 216449_X_AT, 221031_S_AT, 215078_AT, 205463_S_AT, 201110_S…	2815	96	7835	1.2177	1	0.932867	86.2237
