# Supplementary material for: Tissue Elasticity Regulated Tumor Gene Expression: Implication for Diagnostic Biomarkers of Primitive Neuroectodermal Tumor
Source: PLoS One. 2015 Mar 16;10(3):e0120336. doi: 10.1371/journal.pone.0120336 (PMC4361745; doi:10.1371/journal.pone.0120336)
Supplement: S5 Dataset — (XLS) [file pone.0120336.s005.xls]

## Sheet: Sheet1
Table S5. GO molecular function terms enriched by genes differentially regulated between PS and PAA. Probes differentially regulated (FC > |2|) were compared to a list of background genes to determine enriched terms using DAVID v6.7 software.
Category	Term	Count	%	PValue	Genes	List Total	Pop Hits	Pop Total	Fold Enrichment	Bonferroni	Benjamini	FDR
GOTERM_MF_FAT	GO:0000166~nucleotide binding	635	15.8	8.32211e-20	206976_S_AT, 212027_AT, 226193_X_AT, 226441_AT, 202161_AT, 221919_AT, 237884_X_AT, 208445_S_AT, 209868_S_AT, 202779_S_AT, 226606_S_AT, 239179_AT, 235432_AT, 1558142_AT, 208878_S_AT, 227205_AT, 206853_S_AT, 202303_X_AT, 233849_S_AT, 228455_AT, 212572_AT, 201730_S_AT, 239794_AT, 235705_AT, 212672_AT, 204374_S_AT, 232541_AT, 225227_AT, 204369_AT, 1565886_AT, 211081_S_AT, 203380_X_AT, 220416_AT, 2247…	2732	2245	12983	1.34416	1.36233e-16	1.36233e-16	1.39736e-16
GOTERM_MF_FAT	GO:0003723~RNA binding	249	6.19557	2.36752e-18	226939_AT, 222607_S_AT, 235470_AT, 212994_AT, 229574_AT, 225743_AT, 226934_AT, 212027_AT, 224780_AT, 201997_S_AT, 218035_S_AT, 210269_S_AT, 220992_S_AT, 221919_AT, 212030_AT, 1555860_X_AT, 209868_S_AT, 208726_S_AT, 224958_AT, 219610_AT, 204658_AT, 236404_AT, 208884_S_AT, 229519_AT, 212636_AT, 1558142_AT, 204211_X_AT, 216450_X_AT, 222820_AT, 203640_AT, 212263_AT, 203172_AT, 228455_AT, 235493_AT, 2…	2732	718	12983	1.64805	3.87564e-15	1.93782e-15	3.9753e-15
GOTERM_MF_FAT	GO:0005524~ATP binding	426	10.5997	4.0265e-14	203504_S_AT, 219028_AT, 213578_AT, 200729_S_AT, 206976_S_AT, 218520_AT, 207956_X_AT, 226193_X_AT, 226094_AT, 226441_AT, 227767_AT, 212569_AT, 219068_X_AT, 202161_AT, 237884_X_AT, 209902_AT, 208445_S_AT, 202779_S_AT, 209430_AT, 209360_S_AT, 209748_AT, 239179_AT, 211137_S_AT, 208878_S_AT, 204211_X_AT, 212899_AT, 203253_S_AT, 227205_AT, 215716_S_AT, 206853_S_AT, 216450_X_AT, 208860_S_AT, 202303_X_AT…	2732	1477	12983	1.37064	6.59729e-11	2.1991e-11	6.76681e-11
GOTERM_MF_FAT	GO:0032559~adenyl ribonucleotide binding	428	10.6494	1.57019e-13	203504_S_AT, 219028_AT, 213578_AT, 200729_S_AT, 206976_S_AT, 218520_AT, 207956_X_AT, 226193_X_AT, 226094_AT, 226441_AT, 227767_AT, 212569_AT, 219068_X_AT, 202161_AT, 237884_X_AT, 209902_AT, 208445_S_AT, 202779_S_AT, 209430_AT, 209360_S_AT, 209748_AT, 239179_AT, 211137_S_AT, 208878_S_AT, 204211_X_AT, 212899_AT, 203253_S_AT, 227205_AT, 215716_S_AT, 206853_S_AT, 216450_X_AT, 208860_S_AT, 202303_X_AT…	2732	1497	12983	1.35868	2.56985e-10	6.42463e-11	2.63589e-10
GOTERM_MF_FAT	GO:0032555~purine ribonucleotide binding	508	12.64	2.33027e-13	206976_S_AT, 226193_X_AT, 226441_AT, 202161_AT, 237884_X_AT, 208445_S_AT, 202779_S_AT, 226606_S_AT, 239179_AT, 208878_S_AT, 227205_AT, 206853_S_AT, 202303_X_AT, 233849_S_AT, 212572_AT, 201730_S_AT, 239794_AT, 212672_AT, 235705_AT, 204374_S_AT, 232541_AT, 204369_AT, 1565886_AT, 211081_S_AT, 220416_AT, 224778_S_AT, 207620_S_AT, 218340_S_AT, 202200_S_AT, 212720_AT, 226268_AT, 213111_AT, 219279_AT, 2…	2732	1836	12983	1.31488	3.8148e-10	7.6296e-11	3.91287e-10
GOTERM_MF_FAT	GO:0032553~ribonucleotide binding	508	12.64	2.33027e-13	206976_S_AT, 226193_X_AT, 226441_AT, 202161_AT, 237884_X_AT, 208445_S_AT, 202779_S_AT, 226606_S_AT, 239179_AT, 208878_S_AT, 227205_AT, 206853_S_AT, 202303_X_AT, 233849_S_AT, 212572_AT, 201730_S_AT, 239794_AT, 212672_AT, 235705_AT, 204374_S_AT, 232541_AT, 204369_AT, 1565886_AT, 211081_S_AT, 220416_AT, 224778_S_AT, 207620_S_AT, 218340_S_AT, 202200_S_AT, 212720_AT, 226268_AT, 213111_AT, 219279_AT, 2…	2732	1836	12983	1.31488	3.8148e-10	7.6296e-11	3.91287e-10
GOTERM_MF_FAT	GO:0001882~nucleoside binding	452	11.2466	8.05152e-13	206976_S_AT, 226193_X_AT, 226441_AT, 202161_AT, 237884_X_AT, 208445_S_AT, 202779_S_AT, 239179_AT, 235432_AT, 208878_S_AT, 227205_AT, 206853_S_AT, 202303_X_AT, 212572_AT, 201730_S_AT, 239794_AT, 212672_AT, 235705_AT, 204374_S_AT, 204369_AT, 232541_AT, 1565886_AT, 211081_S_AT, 220416_AT, 224778_S_AT, 207620_S_AT, 218340_S_AT, 202200_S_AT, 212720_AT, 213111_AT, 202848_S_AT, 213107_AT, 213238_AT, 244…	2732	1612	12983	1.3325	1.318e-09	2.19667e-10	1.3519e-09
GOTERM_MF_FAT	GO:0001883~purine nucleoside binding	449	11.1719	9.31039e-13	206976_S_AT, 226193_X_AT, 226441_AT, 202161_AT, 237884_X_AT, 208445_S_AT, 202779_S_AT, 239179_AT, 235432_AT, 208878_S_AT, 227205_AT, 206853_S_AT, 202303_X_AT, 212572_AT, 201730_S_AT, 239794_AT, 212672_AT, 235705_AT, 204374_S_AT, 204369_AT, 232541_AT, 1565886_AT, 211081_S_AT, 220416_AT, 224778_S_AT, 207620_S_AT, 218340_S_AT, 202200_S_AT, 212720_AT, 213111_AT, 202848_S_AT, 213107_AT, 213238_AT, 244…	2732	1601	12983	1.33275	1.5241e-09	2.17729e-10	1.56329e-09
GOTERM_MF_FAT	GO:0017076~purine nucleotide binding	524	13.0381	9.45005e-13	206976_S_AT, 226193_X_AT, 226441_AT, 202161_AT, 237884_X_AT, 208445_S_AT, 202779_S_AT, 226606_S_AT, 239179_AT, 235432_AT, 208878_S_AT, 227205_AT, 206853_S_AT, 202303_X_AT, 233849_S_AT, 212572_AT, 201730_S_AT, 239794_AT, 212672_AT, 235705_AT, 204374_S_AT, 232541_AT, 204369_AT, 1565886_AT, 211081_S_AT, 220416_AT, 224778_S_AT, 207620_S_AT, 218340_S_AT, 202200_S_AT, 212720_AT, 226268_AT, 213111_AT, 2…	2732	1918	12983	1.29831	1.547e-09	1.93375e-10	1.58679e-09
GOTERM_MF_FAT	GO:0030554~adenyl nucleotide binding	443	11.0226	1.0737e-12	206976_S_AT, 226193_X_AT, 226441_AT, 202161_AT, 237884_X_AT, 208445_S_AT, 202779_S_AT, 239179_AT, 235432_AT, 208878_S_AT, 227205_AT, 206853_S_AT, 202303_X_AT, 212572_AT, 201730_S_AT, 239794_AT, 212672_AT, 235705_AT, 204374_S_AT, 204369_AT, 232541_AT, 1565886_AT, 211081_S_AT, 220416_AT, 224778_S_AT, 207620_S_AT, 218340_S_AT, 202200_S_AT, 212720_AT, 213111_AT, 202848_S_AT, 213107_AT, 213238_AT, 244…	2732	1577	12983	1.33495	1.75764e-09	1.95293e-10	1.80285e-09
GOTERM_MF_FAT	GO:0008270~zinc ion binding	611	15.2028	5.06784e-12	65133_I_AT, 206572_X_AT, 204334_AT, 204847_AT, 232914_S_AT, 201133_S_AT, 224884_AT, 203542_S_AT, 228917_AT, 237884_X_AT, 229885_AT, 208445_S_AT, 208726_S_AT, 202095_S_AT, 201643_X_AT, 221763_AT, 210694_S_AT, 204243_AT, 205383_S_AT, 235390_AT, 1553703_AT, 236155_AT, 207186_S_AT, 207625_S_AT, 218386_X_AT, 212920_AT, 230669_AT, 212598_AT, 209505_AT, 225728_AT, 210716_S_AT, 203640_AT, 203057_S_AT, 22…	2732	2311	12983	1.25642	8.29605e-09	8.29605e-10	8.50939e-09
GOTERM_MF_FAT	GO:0016881~acid-amino acid ligase activity	86	2.13984	5.98383e-12	205856_AT, 210017_AT, 217317_S_AT, 211034_S_AT, 1558253_X_AT, 212783_AT, 229151_AT, 211950_AT, 217950_AT, 223802_S_AT, 234986_AT, 204732_S_AT, 242403_AT, 201961_S_AT, 238892_AT, 239163_AT, 202922_AT, 202779_S_AT, 230411_AT, 224747_AT, 227264_AT, 218306_S_AT, 228261_AT, 224725_AT, 208884_S_AT, 209630_S_AT, 217863_AT, 238472_AT, 1559094_AT, 212991_AT, 1552329_AT, 227293_AT, 244078_AT, 212637_S_AT, …	2732	201	12983	2.03328	9.79561e-09	8.9051e-10	1.00475e-08
GOTERM_MF_FAT	GO:0016879~ligase activity, forming carbon-nitrogen bonds	93	2.31401	4.50972e-11	205856_AT, 210017_AT, 217317_S_AT, 211034_S_AT, 1558253_X_AT, 212783_AT, 229151_AT, 211950_AT, 217950_AT, 223802_S_AT, 234986_AT, 204732_S_AT, 242403_AT, 201961_S_AT, 238892_AT, 239163_AT, 202922_AT, 202779_S_AT, 230411_AT, 224747_AT, 227264_AT, 218306_S_AT, 228261_AT, 224725_AT, 208884_S_AT, 209630_S_AT, 217863_AT, 238472_AT, 1559094_AT, 212991_AT, 1552329_AT, 227293_AT, 244078_AT, 231094_S_AT, …	2732	231	12983	1.91322	7.38242e-08	6.15202e-09	7.57227e-08
GOTERM_MF_FAT	GO:0004842~ubiquitin-protein ligase activity	67	1.66708	6.11914e-11	205856_AT, 210017_AT, 217317_S_AT, 1558253_X_AT, 212783_AT, 229151_AT, 211950_AT, 217950_AT, 223802_S_AT, 242403_AT, 204732_S_AT, 238892_AT, 239163_AT, 202779_S_AT, 224747_AT, 227264_AT, 228261_AT, 224725_AT, 208884_S_AT, 209630_S_AT, 238472_AT, 1559094_AT, 212991_AT, 1552329_AT, 227293_AT, 212637_S_AT, 212987_AT, 225416_AT, 224722_AT, 217824_AT, 222815_AT, 228098_S_AT, 202954_AT, 241457_AT, 2072…	2732	147	12983	2.16597	1.0017e-07	7.70541e-09	1.02746e-07
GOTERM_MF_FAT	GO:0019787~small conjugating protein ligase activity	72	1.79149	1.77443e-10	205856_AT, 210017_AT, 217317_S_AT, 1558253_X_AT, 212783_AT, 229151_AT, 211950_AT, 217950_AT, 223802_S_AT, 242403_AT, 204732_S_AT, 238892_AT, 239163_AT, 202779_S_AT, 230411_AT, 224747_AT, 227264_AT, 228261_AT, 224725_AT, 208884_S_AT, 217863_AT, 209630_S_AT, 238472_AT, 1559094_AT, 212991_AT, 1552329_AT, 227293_AT, 212637_S_AT, 212987_AT, 225416_AT, 224722_AT, 217824_AT, 222815_AT, 228098_S_AT, 2029…	2732	166	12983	2.06119	2.90475e-07	2.07482e-08	2.97945e-07
GOTERM_MF_FAT	GO:0046914~transition metal ion binding	705	17.5417	6.19647e-10	65133_I_AT, 206572_X_AT, 204334_AT, 204847_AT, 232914_S_AT, 201133_S_AT, 229506_AT, 224884_AT, 203542_S_AT, 228917_AT, 237884_X_AT, 229885_AT, 208445_S_AT, 208726_S_AT, 202095_S_AT, 201643_X_AT, 221763_AT, 210694_S_AT, 204243_AT, 205383_S_AT, 235390_AT, 1553703_AT, 236155_AT, 207625_S_AT, 207186_S_AT, 218386_X_AT, 212920_AT, 228457_AT, 230669_AT, 212598_AT, 209505_AT, 209296_AT, 225728_AT, 210716…	2732	2785	12983	1.20298	1.01436e-06	6.76242e-08	1.04045e-06
GOTERM_MF_FAT	GO:0030695~GTPase regulator activity	137	3.40881	1.49325e-09	228248_AT, 222607_S_AT, 218181_S_AT, 202677_AT, 222548_S_AT, 212624_S_AT, 225023_AT, 225022_AT, 200993_AT, 240773_AT, 232914_S_AT, 229648_AT, 224884_AT, 202956_AT, 222547_AT, 235419_AT, 218306_S_AT, 219610_AT, 241627_X_AT, 225171_AT, 205809_S_AT, 212538_AT, 201335_S_AT, 201334_S_AT, 1555247_A_AT, 209684_AT, 213109_AT, 216115_AT, 230669_AT, 208878_S_AT, 224813_AT, 228613_AT, 233849_S_AT, 226049_AT…	2732	404	12983	1.61151	2.44444e-06	1.52778e-07	2.50731e-06
GOTERM_MF_FAT	GO:0060589~nucleoside-triphosphatase regulator activity	138	3.43369	3.81764e-09	228248_AT, 222607_S_AT, 218181_S_AT, 202677_AT, 222548_S_AT, 212624_S_AT, 225023_AT, 225022_AT, 200993_AT, 240773_AT, 232914_S_AT, 229648_AT, 224884_AT, 202956_AT, 222547_AT, 235419_AT, 218306_S_AT, 219610_AT, 241627_X_AT, 225171_AT, 205809_S_AT, 212538_AT, 201335_S_AT, 201334_S_AT, 1555247_A_AT, 209684_AT, 213109_AT, 216115_AT, 230669_AT, 208878_S_AT, 224813_AT, 226665_AT, 228613_AT, 233849_S_AT…	2732	413	12983	1.5879	6.24947e-06	3.67617e-07	6.4102e-06
GOTERM_MF_FAT	GO:0004672~protein kinase activity	188	4.67778	3.9982e-09	208944_AT, 219028_AT, 212298_AT, 226888_AT, 213578_AT, 218181_S_AT, 222548_S_AT, 227013_AT, 228367_AT, 211993_AT, 218520_AT, 225694_AT, 207821_S_AT, 226853_AT, 225691_AT, 240773_AT, 224769_AT, 226441_AT, 227767_AT, 202932_AT, 224884_AT, 202161_AT, 237884_X_AT, 223466_X_AT, 210346_S_AT, 209902_AT, 208445_S_AT, 222547_AT, 205126_AT, 238933_AT, 204604_AT, 239179_AT, 213034_AT, 202127_AT, 213109_AT, …	2732	606	12983	1.47428	6.54503e-06	3.63614e-07	6.71337e-06
GOTERM_MF_FAT	GO:0008134~transcription factor binding	163	4.05574	7.828e-09	213891_S_AT, 219028_AT, 212385_AT, 233803_S_AT, 236160_AT, 206572_X_AT, 212985_AT, 203132_AT, 204334_AT, 209060_X_AT, 228837_AT, 1556059_S_AT, 201997_S_AT, 223947_S_AT, 242868_AT, 235264_AT, 232333_AT, 235841_AT, 221428_S_AT, 204947_AT, 210977_S_AT, 1556306_AT, 221763_AT, 235957_AT, 217550_AT, 209360_S_AT, 224970_AT, 211675_S_AT, 238940_AT, 202221_S_AT, 228822_S_AT, 207186_S_AT, 225452_AT, 207625…	2732	513	12983	1.50996	1.28143e-05	6.74443e-07	1.3144e-05
GOTERM_MF_FAT	GO:0004674~protein serine/threonine kinase activity	141	3.50834	9.98825e-09	208944_AT, 219028_AT, 213578_AT, 226888_AT, 218181_S_AT, 222548_S_AT, 227013_AT, 211993_AT, 228367_AT, 218520_AT, 225694_AT, 225691_AT, 226853_AT, 240773_AT, 224769_AT, 226441_AT, 227767_AT, 202161_AT, 224884_AT, 237884_X_AT, 210346_S_AT, 209902_AT, 222547_AT, 205126_AT, 204604_AT, 213034_AT, 239179_AT, 202127_AT, 213109_AT, 208878_S_AT, 204211_X_AT, 212899_AT, 227205_AT, 224848_AT, 206853_S_AT, …	2732	430	12983	1.55828	1.63506e-05	8.17538e-07	1.67713e-05
GOTERM_MF_FAT	GO:0003677~DNA binding	592	14.73	1.66191e-08	227069_AT, 212385_AT, 206572_X_AT, 204334_AT, 204847_AT, 228837_AT, 237189_AT, 222494_AT, 203542_S_AT, 221919_AT, 228917_AT, 208445_S_AT, 209868_S_AT, 221428_S_AT, 238735_AT, 230291_S_AT, 204243_AT, 224970_AT, 205383_S_AT, 1553703_AT, 225452_AT, 207186_S_AT, 207625_S_AT, 212920_AT, 227205_AT, 1559218_S_AT, 209505_AT, 202616_S_AT, 221606_S_AT, 202303_X_AT, 235009_AT, 203057_S_AT, 213837_AT, 155848…	2732	2331	12983	1.20691	2.72051e-05	1.2955e-06	2.79051e-05
GOTERM_MF_FAT	GO:0005083~small GTPase regulator activity	98	2.43842	2.12987e-08	222607_S_AT, 218181_S_AT, 202677_AT, 222548_S_AT, 218807_AT, 225023_AT, 227871_AT, 225022_AT, 200993_AT, 240773_AT, 232914_S_AT, 212820_AT, 224884_AT, 209539_AT, 202956_AT, 222547_AT, 218268_AT, 235419_AT, 236755_AT, 218306_S_AT, 219610_AT, 241627_X_AT, 205809_S_AT, 212538_AT, 226392_AT, 234660_S_AT, 242448_AT, 201335_S_AT, 201334_S_AT, 214061_AT, 203096_S_AT, 209684_AT, 213313_AT, 34031_I_AT, 21…	2732	274	12983	1.69969	3.48653e-05	1.58481e-06	3.57625e-05
GOTERM_MF_FAT	GO:0019899~enzyme binding	163	4.05574	3.42752e-08	203504_S_AT, 1555326_A_AT, 208944_AT, 202604_X_AT, 218087_S_AT, 202677_AT, 227257_S_AT, 203132_AT, 202516_S_AT, 210282_AT, 243527_AT, 200993_AT, 225278_AT, 228548_AT, 234986_AT, 232914_S_AT, 224769_AT, 242868_AT, 240554_AT, 239163_AT, 1556306_AT, 202095_S_AT, 200784_S_AT, 201505_AT, 236388_AT, 212538_AT, 212126_AT, 238933_AT, 1555247_A_AT, 226758_AT, 202778_S_AT, 1555920_AT, 203038_AT, 228613_AT,…	2732	523	12983	1.48109	5.61069e-05	2.43949e-06	5.75514e-05
GOTERM_MF_FAT	GO:0008047~enzyme activator activity	113	2.81164	6.3846e-08	210017_AT, 202677_AT, 242512_AT, 218807_AT, 212624_S_AT, 227871_AT, 226334_S_AT, 235394_AT, 224769_AT, 229648_AT, 204732_S_AT, 227562_AT, 209539_AT, 202956_AT, 218268_AT, 235419_AT, 224764_AT, 1558199_AT, 1556203_A_AT, 236755_AT, 229584_AT, 204809_AT, 225171_AT, 226392_AT, 201335_S_AT, 201334_S_AT, 241701_AT, 214061_AT, 203096_S_AT, 209684_AT, 213313_AT, 206254_AT, 201957_AT, 212804_S_AT, 216115_…	2732	335	12983	1.60298	0.00010451	4.35482e-06	0.000107204
GOTERM_MF_FAT	GO:0003712~transcription cofactor activity	118	2.93605	2.97698e-07	213891_S_AT, 219028_AT, 212385_AT, 236160_AT, 206572_X_AT, 203132_AT, 204334_AT, 209060_X_AT, 1556059_S_AT, 228837_AT, 201997_S_AT, 223947_S_AT, 242868_AT, 235264_AT, 232333_AT, 235841_AT, 221428_S_AT, 204947_AT, 210977_S_AT, 1556306_AT, 235957_AT, 217550_AT, 238940_AT, 202221_S_AT, 228822_S_AT, 225452_AT, 207625_S_AT, 218386_X_AT, 207700_S_AT, 226275_AT, 241813_AT, 227205_AT, 1559218_S_AT, 20950…	2732	363	12983	1.54479	0.000487213	1.94931e-05	0.000499863
GOTERM_MF_FAT	GO:0016563~transcription activator activity	129	3.20975	5.97709e-07	239024_AT, 236160_AT, 215698_AT, 203132_AT, 204334_AT, 209060_X_AT, 218166_S_AT, 1556059_S_AT, 201997_S_AT, 223947_S_AT, 242868_AT, 235264_AT, 229885_AT, 232333_AT, 235841_AT, 221428_S_AT, 204947_AT, 238735_AT, 230291_S_AT, 1556306_AT, 235957_AT, 217550_AT, 209360_S_AT, 211603_S_AT, 209290_S_AT, 202221_S_AT, 228822_S_AT, 225452_AT, 218386_X_AT, 201146_AT, 226066_AT, 235925_AT, 207700_S_AT, 235513…	2732	410	12983	1.4952	0.000977971	3.7632e-05	0.00100361
GOTERM_MF_FAT	GO:0005096~GTPase activator activity	78	1.94078	9.94293e-07	202677_AT, 242512_AT, 218807_AT, 212624_S_AT, 227871_AT, 229648_AT, 202956_AT, 209539_AT, 218268_AT, 235419_AT, 236755_AT, 1556203_A_AT, 224764_AT, 229584_AT, 225171_AT, 226392_AT, 201334_S_AT, 201335_S_AT, 241701_AT, 214061_AT, 209684_AT, 203096_S_AT, 213313_AT, 216115_AT, 212804_S_AT, 201813_S_AT, 230669_AT, 236075_S_AT, 211094_S_AT, 242233_AT, 209308_S_AT, 233849_S_AT, 233587_S_AT, 225064_AT, …	2732	220	12983	1.68487	0.00162633	6.02818e-05	0.0016695
GOTERM_MF_FAT	GO:0004386~helicase activity	54	1.34362	3.53108e-06	228999_AT, 239538_AT, 243964_AT, 213637_AT, 235388_AT, 201385_AT, 223365_AT, 218986_S_AT, 225026_AT, 213859_X_AT, 209430_AT, 201386_S_AT, 239654_AT, 213998_S_AT, 213420_AT, 208860_S_AT, 202303_X_AT, 206061_S_AT, 205001_S_AT, 201788_AT, 212649_AT, 225910_AT, 217707_X_AT, 202462_S_AT, 227350_AT, 225031_AT, 205763_S_AT, 215294_S_AT, 201211_S_AT, 1568815_A_AT, 228039_AT, 218277_S_AT, 219494_AT, 20573…	2732	140	12983	1.83299	0.00576371	0.000206421	0.00592886
GOTERM_MF_FAT	GO:0046872~metal ion binding	968	24.0856	5.43373e-06	206572_X_AT, 211984_AT, 204334_AT, 201133_S_AT, 226441_AT, 229506_AT, 203542_S_AT, 224884_AT, 237884_X_AT, 229885_AT, 208445_S_AT, 208726_S_AT, 221763_AT, 1569512_AT, 217922_AT, 210694_S_AT, 205383_S_AT, 1553703_AT, 235390_AT, 212920_AT, 206853_S_AT, 228573_AT, 209505_AT, 225728_AT, 209296_AT, 203640_AT, 1553313_S_AT, 225798_AT, 201773_AT, 202620_S_AT, 225048_AT, 222580_AT, 230821_AT, 231953_AT, …	2732	4140	12983	1.11114	0.0088556	0.000306679	0.00912338
GOTERM_MF_FAT	GO:0043169~cation binding	973	24.21	1.08661e-05	206572_X_AT, 211984_AT, 204334_AT, 201133_S_AT, 226441_AT, 229506_AT, 203542_S_AT, 224884_AT, 237884_X_AT, 229885_AT, 208445_S_AT, 208726_S_AT, 221763_AT, 1569512_AT, 217922_AT, 210694_S_AT, 205383_S_AT, 1553703_AT, 235390_AT, 212920_AT, 206853_S_AT, 228573_AT, 209505_AT, 225728_AT, 209296_AT, 203640_AT, 1553313_S_AT, 225798_AT, 201773_AT, 202620_S_AT, 225048_AT, 222580_AT, 230821_AT, 231953_AT, …	2732	4179	12983	1.10646	0.0176306	0.000592754	0.0182437
GOTERM_MF_FAT	GO:0019783~small conjugating protein-specific protease activity	16	0.398109	1.24925e-05	229501_S_AT, 231913_S_AT, 201499_S_AT, 222282_AT, 220419_S_AT, 1556228_A_AT, 222616_S_AT, 229436_X_AT, 216521_S_AT, 222523_AT, 203870_AT, 201498_AT, 228492_AT, 234988_AT, 226567_AT, 225760_AT, 212513_S_AT, 228822_S_AT, 218386_X_AT, 210681_S_AT, 223167_S_AT, 202745_AT, 226902_AT, 209475_AT, 202412_S_AT, 213327_S_AT, 206624_AT, 221196_X_AT	2732	24	12983	3.16813	0.0202427	0.000659472	0.0209741
GOTERM_MF_FAT	GO:0004843~ubiquitin-specific protease activity	15	0.373227	3.76546e-05	229501_S_AT, 231913_S_AT, 201499_S_AT, 222282_AT, 220419_S_AT, 1556228_A_AT, 222616_S_AT, 229436_X_AT, 216521_S_AT, 203870_AT, 201498_AT, 228492_AT, 234988_AT, 226567_AT, 225760_AT, 212513_S_AT, 228822_S_AT, 218386_X_AT, 210681_S_AT, 223167_S_AT, 202745_AT, 226902_AT, 209475_AT, 202412_S_AT, 213327_S_AT, 206624_AT, 221196_X_AT	2732	23	12983	3.09926	0.0597804	0.00192445	0.0632071
GOTERM_MF_FAT	GO:0016564~transcription repressor activity	97	2.41354	4.9425e-05	239024_AT, 213891_S_AT, 200754_X_AT, 227069_AT, 219028_AT, 212385_AT, 202133_AT, 206572_X_AT, 203132_AT, 218166_S_AT, 208966_X_AT, 228837_AT, 1556059_S_AT, 203318_S_AT, 201997_S_AT, 201549_X_AT, 222494_AT, 221773_AT, 225595_AT, 229885_AT, 204947_AT, 221428_S_AT, 210977_S_AT, 206332_S_AT, 201083_S_AT, 225594_AT, 236404_AT, 212126_AT, 214743_AT, 217863_AT, 238940_AT, 201084_S_AT, 231825_X_AT, 20156…	2732	316	12983	1.45874	0.077724	0.00244884	0.082957
GOTERM_MF_FAT	GO:0004221~ubiquitin thiolesterase activity	32	0.796218	5.26874e-05	229501_S_AT, 231913_S_AT, 230083_AT, 220079_S_AT, 226035_AT, 227256_AT, 220078_AT, 229436_X_AT, 212381_AT, 225085_AT, 39582_AT, 226730_S_AT, 60084_AT, 212388_AT, 212513_S_AT, 228822_S_AT, 223117_S_AT, 218386_X_AT, 201099_AT, 223167_S_AT, 210681_S_AT, 236075_S_AT, 226902_AT, 213510_X_AT, 226729_AT, 205415_S_AT, 223289_S_AT, 221196_X_AT, 223118_S_AT, 232033_AT, 231817_AT, 229812_AT, 201499_S_AT, 22…	2732	75	12983	2.0276	0.0826365	0.00253359	0.0884305
GOTERM_MF_FAT	GO:0043566~structure-specific DNA binding	52	1.29385	5.50068e-05	239024_AT, 212211_AT, 224754_AT, 212454_X_AT, 208966_X_AT, 1556059_S_AT, 203318_S_AT, 201997_S_AT, 1557813_AT, 1559881_S_AT, 242558_AT, 221919_AT, 209868_S_AT, 230291_S_AT, 206332_S_AT, 221727_AT, 209290_S_AT, 232925_AT, 233085_S_AT, 214060_AT, 225565_AT, 202616_S_AT, 206962_X_AT, 203743_S_AT, 224760_AT, 238711_S_AT, 235493_AT, 219571_S_AT, 211257_X_AT, 208965_S_AT, 204021_S_AT, 232541_AT, 225932…	2732	145	12983	1.70424	0.0861132	0.00256951	0.0923217
GOTERM_MF_FAT	GO:0043167~ion binding	977	24.3095	6.74304e-05	206572_X_AT, 211984_AT, 204334_AT, 201133_S_AT, 226441_AT, 229506_AT, 203542_S_AT, 224884_AT, 237884_X_AT, 229885_AT, 208445_S_AT, 208726_S_AT, 221763_AT, 1569512_AT, 217922_AT, 210694_S_AT, 205383_S_AT, 1553703_AT, 235390_AT, 212920_AT, 206853_S_AT, 228573_AT, 209505_AT, 225728_AT, 209296_AT, 203640_AT, 1553313_S_AT, 225798_AT, 201773_AT, 202620_S_AT, 225048_AT, 222580_AT, 230821_AT, 231953_AT, …	2732	4241	12983	1.09476	0.104513	0.00306162	0.113162
GOTERM_MF_FAT	GO:0003713~transcription coactivator activity	69	1.71684	0.000140353	236160_AT, 202133_AT, 224895_AT, 203132_AT, 211352_S_AT, 204334_AT, 209060_X_AT, 223947_S_AT, 242868_AT, 235264_AT, 242558_AT, 235841_AT, 232333_AT, 1556306_AT, 235957_AT, 217550_AT, 221727_AT, 217863_AT, 202221_S_AT, 228822_S_AT, 225452_AT, 218259_AT, 218386_X_AT, 207700_S_AT, 227205_AT, 238520_AT, 1559218_S_AT, 213301_X_AT, 209505_AT, 209106_AT, 222771_S_AT, 243541_AT, 201838_S_AT, 217707_X_AT,…	2732	214	12983	1.53225	0.205287	0.00619088	0.235406
GOTERM_MF_FAT	GO:0017016~Ras GTPase binding	35	0.870863	0.000252304	215151_AT, 213531_S_AT, 222910_S_AT, 201711_X_AT, 227871_AT, 242665_AT, 242712_X_AT, 200993_AT, 243527_AT, 228548_AT, 232914_S_AT, 205726_AT, 212820_AT, 212842_X_AT, 213044_AT, 202095_S_AT, 202975_S_AT, 212538_AT, 210676_X_AT, 1555247_A_AT, 226184_AT, 210334_X_AT, 225528_AT, 205003_AT, 219787_S_AT, 242143_AT, 205112_AT, 213530_AT, 244474_AT, 200995_AT, 228613_AT, 216060_S_AT, 226049_AT, 226922_AT…	2732	91	12983	1.82777	0.338386	0.0108115	0.4228
GOTERM_MF_FAT	GO:0005099~Ras GTPase activator activity	35	0.870863	0.000252304	212777_AT, 213531_S_AT, 202677_AT, 225121_AT, 226126_AT, 212956_AT, 235635_AT, 212796_S_AT, 212125_AT, 209717_AT, 212780_AT, 229394_S_AT, 218268_AT, 235419_AT, 220260_AT, 236755_AT, 212127_AT, 203020_AT, 213982_S_AT, 226392_AT, 200791_S_AT, 214061_AT, 217936_AT, 203096_S_AT, 213313_AT, 216115_AT, 236075_S_AT, 201813_S_AT, 230669_AT, 205003_AT, 211094_S_AT, 213446_S_AT, 227036_AT, 213530_AT, 23384…	2732	91	12983	1.82777	0.338386	0.0108115	0.4228
GOTERM_MF_FAT	GO:0051020~GTPase binding	40	0.995272	0.00026441	203504_S_AT, 214643_X_AT, 215151_AT, 202677_AT, 213531_S_AT, 203505_AT, 222910_S_AT, 201711_X_AT, 227871_AT, 242665_AT, 242712_X_AT, 200993_AT, 243527_AT, 228548_AT, 205726_AT, 232914_S_AT, 212820_AT, 212842_X_AT, 213044_AT, 202095_S_AT, 202975_S_AT, 212538_AT, 210676_X_AT, 1555247_A_AT, 226184_AT, 225528_AT, 210334_X_AT, 205003_AT, 219787_S_AT, 242143_AT, 205112_AT, 213530_AT, 244474_AT, 200995_…	2732	109	12983	1.74393	0.351373	0.0110385	0.443045
GOTERM_MF_FAT	GO:0016887~ATPase activity	98	2.43842	0.00028425	203504_S_AT, 203162_S_AT, 228999_AT, 213637_AT, 203505_AT, 207622_S_AT, 242708_AT, 201385_AT, 218166_S_AT, 218986_S_AT, 225026_AT, 202874_S_AT, 225274_AT, 229885_AT, 209271_AT, 213859_X_AT, 204809_AT, 201067_AT, 209281_S_AT, 201386_S_AT, 209748_AT, 212946_AT, 203196_AT, 231825_X_AT, 201291_S_AT, 207186_S_AT, 209234_AT, 211137_S_AT, 213998_S_AT, 201972_AT, 215716_S_AT, 213420_AT, 202303_X_AT, 2060…	2732	334	12983	1.39436	0.372106	0.0115672	0.476215
GOTERM_MF_FAT	GO:0008017~microtubule binding	29	0.721573	0.000404328	212254_S_AT, 242287_AT, 201991_S_AT, 203162_S_AT, 214577_AT, 212233_AT, 225045_AT, 215016_X_AT, 214876_S_AT, 221258_S_AT, 208633_S_AT, 228190_AT, 215222_X_AT, 212309_AT, 212752_AT, 210849_S_AT, 202095_S_AT, 226395_AT, 209748_AT, 232098_AT, 230194_AT, 1558924_S_AT, 207358_X_AT, 212253_X_AT, 210334_X_AT, 221078_S_AT, 211615_S_AT, 235625_AT, 210716_S_AT, 201992_S_AT, 214961_AT, 219387_AT, 212306_AT,…	2732	72	12983	1.91408	0.484191	0.0160172	0.676744
GOTERM_MF_FAT	GO:0008022~protein C-terminus binding	48	1.19433	0.00043893	212254_S_AT, 214643_X_AT, 212983_AT, 242708_AT, 224754_AT, 239237_AT, 202516_S_AT, 227766_AT, 229027_AT, 215016_X_AT, 201278_AT, 1555938_X_AT, 231727_S_AT, 222494_AT, 202514_AT, 202085_AT, 242352_AT, 242558_AT, 232859_S_AT, 224685_AT, 221604_S_AT, 207347_AT, 200760_S_AT, 236404_AT, 232098_AT, 230229_AT, 203688_AT, 202221_S_AT, 201291_S_AT, 212469_AT, 209172_S_AT, 212253_X_AT, 207828_S_AT, 238589_…	2732	141	12983	1.61777	0.512608	0.016966	0.734458
GOTERM_MF_FAT	GO:0003690~double-stranded DNA binding	36	0.895745	0.000445381	229167_AT, 239024_AT, 230791_AT, 225120_AT, 204313_S_AT, 212211_AT, 224754_AT, 212454_X_AT, 208966_X_AT, 203318_S_AT, 210875_S_AT, 1559881_S_AT, 242558_AT, 209868_S_AT, 230291_S_AT, 213168_AT, 206332_S_AT, 212764_AT, 225572_AT, 209290_S_AT, 232925_AT, 209289_AT, 213029_AT, 213775_X_AT, 226563_AT, 203319_S_AT, 225565_AT, 225265_AT, 202616_S_AT, 206962_X_AT, 235598_AT, 232529_AT, 203743_S_AT, 22552…	2732	97	12983	1.7637	0.51773	0.0168163	0.745214
GOTERM_MF_FAT	GO:0008092~cytoskeletal protein binding	138	3.43369	0.000471786	242287_AT, 203162_S_AT, 200729_S_AT, 232058_AT, 218087_S_AT, 202516_S_AT, 211984_AT, 226272_AT, 223618_AT, 228190_AT, 215198_S_AT, 215222_X_AT, 237884_X_AT, 202956_AT, 212752_AT, 210849_S_AT, 244753_AT, 202095_S_AT, 228261_AT, 201718_S_AT, 1569512_AT, 212077_AT, 205809_S_AT, 209748_AT, 232098_AT, 238761_AT, 202566_S_AT, 212253_X_AT, 236379_AT, 224813_AT, 225728_AT, 204527_AT, 210716_S_AT, 203516_…	2732	504	12983	1.3012	0.538141	0.0174035	0.789231
GOTERM_MF_FAT	GO:0046332~SMAD binding	21	0.522518	0.000497689	229167_AT, 208944_AT, 227798_AT, 219028_AT, 225120_AT, 213578_AT, 229975_AT, 204021_S_AT, 225227_AT, 224793_S_AT, 1554411_AT, 204020_AT, 235725_AT, 212435_AT, 201852_X_AT, 210993_S_AT, 1562194_AT, 210266_S_AT, 242558_AT, 212436_AT, 236561_AT, 228492_AT, 229573_AT, 226762_AT, 215076_S_AT, 202160_AT, 229218_AT, 203603_S_AT, 202404_S_AT, 225116_AT, 226563_AT, 201099_AT, 225115_AT, 227273_AT, 221730_…	2732	46	12983	2.16948	0.557325	0.0179463	0.832392
GOTERM_MF_FAT	GO:0003682~chromatin binding	50	1.24409	0.000566398	227376_AT, 223238_S_AT, 227069_AT, 214305_S_AT, 228999_AT, 235388_AT, 212080_AT, 225026_AT, 242558_AT, 208445_S_AT, 213859_X_AT, 201071_X_AT, 212126_AT, 214743_AT, 239654_AT, 201291_S_AT, 225452_AT, 203358_S_AT, 207828_S_AT, 212920_AT, 226066_AT, 213435_AT, 226085_AT, 213301_X_AT, 209106_AT, 208860_S_AT, 221606_S_AT, 1555920_AT, 202303_X_AT, 213837_AT, 201773_AT, 226981_AT, 225041_AT, 243259_AT, …	2732	150	12983	1.58407	0.604441	0.0199602	0.946797
GOTERM_MF_FAT	GO:0030528~transcription regulator activity	368	9.15651	0.000678479	213891_S_AT, 227069_AT, 212385_AT, 219028_AT, 236160_AT, 206572_X_AT, 203132_AT, 204334_AT, 218166_S_AT, 209060_X_AT, 228837_AT, 244197_X_AT, 201997_S_AT, 212521_S_AT, 223947_S_AT, 222494_AT, 237189_AT, 242868_AT, 203542_S_AT, 229885_AT, 235841_AT, 208445_S_AT, 221428_S_AT, 238735_AT, 230291_S_AT, 235957_AT, 209430_AT, 236404_AT, 209360_S_AT, 217550_AT, 225645_AT, 204243_AT, 211603_S_AT, 224970_A…	2732	1512	12983	1.15662	0.670786	0.0233621	1.13315
GOTERM_MF_FAT	GO:0031267~small GTPase binding	36	0.895745	0.00103744	203504_S_AT, 215151_AT, 213531_S_AT, 203505_AT, 222910_S_AT, 201711_X_AT, 227871_AT, 242665_AT, 242712_X_AT, 200993_AT, 243527_AT, 228548_AT, 205726_AT, 232914_S_AT, 212820_AT, 212842_X_AT, 213044_AT, 202095_S_AT, 202975_S_AT, 212538_AT, 210676_X_AT, 1555247_A_AT, 226184_AT, 210334_X_AT, 225528_AT, 205003_AT, 219787_S_AT, 242143_AT, 205112_AT, 213530_AT, 244474_AT, 200995_AT, 228613_AT, 216060_S_…	2732	101	12983	1.69385	0.817165	0.0347801	1.72777
GOTERM_MF_FAT	GO:0003697~single-stranded DNA binding	23	0.572282	0.00105398	229167_AT, 212847_AT, 222040_AT, 225120_AT, 235215_AT, 204021_S_AT, 225932_S_AT, 205292_S_AT, 204020_AT, 222872_X_AT, 212454_X_AT, 1556059_S_AT, 201997_S_AT, 1557813_AT, 211971_S_AT, 204354_AT, 1562442_A_AT, 209068_AT, 208368_S_AT, 221919_AT, 209868_S_AT, 205733_AT, 226762_AT, 225107_AT, 223598_AT, 221727_AT, 205091_X_AT, 207266_X_AT, 218590_AT, 230194_AT, 233085_S_AT, 212917_X_AT, 238317_X_AT, 2…	2732	55	12983	1.98728	0.822053	0.0346167	1.75508
GOTERM_MF_FAT	GO:0019904~protein domain specific binding	94	2.33889	0.00121943	229501_S_AT, 1555326_A_AT, 212425_AT, 202604_X_AT, 201085_S_AT, 211984_AT, 207821_S_AT, 212122_AT, 225348_AT, 214352_S_AT, 204009_S_AT, 236388_AT, 214168_S_AT, 238933_AT, 212636_AT, 202060_AT, 1557394_AT, 202616_S_AT, 226625_AT, 203516_AT, 1555920_AT, 212262_AT, 212263_AT, 213837_AT, 233849_S_AT, 205841_AT, 226157_AT, 226049_AT, 204686_AT, 215505_S_AT, 212119_AT, 205235_S_AT, 203380_X_AT, 200037_…	2732	331	12983	1.34957	0.864315	0.039161	2.02795
GOTERM_MF_FAT	GO:0016790~thiolester hydrolase activity	36	0.895745	0.00126509	229501_S_AT, 231913_S_AT, 230083_AT, 220079_S_AT, 226035_AT, 227256_AT, 220078_AT, 229436_X_AT, 212381_AT, 225085_AT, 39582_AT, 226730_S_AT, 60084_AT, 227309_AT, 212388_AT, 212513_S_AT, 228822_S_AT, 223117_S_AT, 218386_X_AT, 201099_AT, 223167_S_AT, 210681_S_AT, 236075_S_AT, 226902_AT, 213510_X_AT, 226729_AT, 205415_S_AT, 223289_S_AT, 221589_S_AT, 203711_S_AT, 221196_X_AT, 223118_S_AT, 231817_AT, …	2732	102	12983	1.67725	0.874099	0.0398181	2.10312
GOTERM_MF_FAT	GO:0042623~ATPase activity, coupled	79	1.96566	0.0015786	203162_S_AT, 228999_AT, 213637_AT, 242708_AT, 201385_AT, 218986_S_AT, 225026_AT, 202874_S_AT, 225274_AT, 209271_AT, 204809_AT, 209281_S_AT, 209748_AT, 201386_S_AT, 203196_AT, 201291_S_AT, 207186_S_AT, 211137_S_AT, 213998_S_AT, 201972_AT, 215716_S_AT, 213420_AT, 206061_S_AT, 205001_S_AT, 201788_AT, 212649_AT, 202850_AT, 229115_AT, 217707_X_AT, 202462_S_AT, 227772_AT, 212536_AT, 231953_AT, 220416_A…	2732	272	12983	1.38023	0.924695	0.0485183	2.61784
GOTERM_MF_FAT	GO:0015631~tubulin binding	35	0.870863	0.00175874	212254_S_AT, 242287_AT, 201991_S_AT, 203162_S_AT, 214577_AT, 212233_AT, 243006_AT, 212486_S_AT, 225045_AT, 215016_X_AT, 214876_S_AT, 221258_S_AT, 208633_S_AT, 228190_AT, 208368_S_AT, 215222_X_AT, 212309_AT, 212752_AT, 210849_S_AT, 202095_S_AT, 226395_AT, 209748_AT, 232098_AT, 230194_AT, 1558924_S_AT, 207358_X_AT, 212253_X_AT, 213313_AT, 210334_X_AT, 221078_S_AT, 211615_S_AT, 210716_S_AT, 235625_A…	2732	100	12983	1.66327	0.943955	0.0529182	2.91245
GOTERM_MF_FAT	GO:0019838~growth factor binding	36	0.895745	0.00222812	202311_S_AT, 208944_AT, 203494_S_AT, 224818_AT, 225571_AT, 229802_AT, 231873_AT, 201852_X_AT, 212937_S_AT, 214960_AT, 202310_S_AT, 236561_AT, 225144_AT, 1555997_S_AT, 203491_S_AT, 215076_S_AT, 204863_S_AT, 204341_AT, 228416_AT, 212196_AT, 228496_S_AT, 226450_AT, 201508_AT, 202728_S_AT, 212143_S_AT, 212488_AT, 201289_AT, 211959_AT, 242235_X_AT, 203424_S_AT, 226625_AT, 1556499_S_AT, 211958_AT, 2100…	2732	105	12983	1.62932	0.974048	0.0653849	3.67614
GOTERM_MF_FAT	GO:0005097~Rab GTPase activator activity	20	0.497636	0.00260976	221858_AT, 213531_S_AT, 201814_AT, 225121_AT, 226126_AT, 212932_AT, 203386_AT, 212956_AT, 212796_S_AT, 209717_AT, 219771_AT, 203387_S_AT, 218268_AT, 220260_AT, 236755_AT, 203020_AT, 226133_S_AT, 213982_S_AT, 214061_AT, 204028_S_AT, 213313_AT, 209403_AT, 201813_S_AT, 236075_S_AT, 213530_AT, 227908_AT, 232038_AT, 238067_AT	2732	48	12983	1.98008	0.986126	0.0748298	4.2929
GOTERM_MF_FAT	GO:0008234~cysteine-type peptidase activity	45	1.11968	0.00288728	229501_S_AT, 206011_AT, 223444_AT, 231913_S_AT, 210017_AT, 226035_AT, 220079_S_AT, 227256_AT, 1556228_A_AT, 229436_X_AT, 220078_AT, 228190_AT, 227639_AT, 222523_AT, 212381_AT, 225085_AT, 213596_AT, 39582_AT, 234988_AT, 226730_S_AT, 226619_AT, 60084_AT, 227309_AT, 202319_AT, 212388_AT, 212513_S_AT, 228822_S_AT, 223117_S_AT, 218386_X_AT, 201099_AT, 223167_S_AT, 210681_S_AT, 236075_S_AT, 226902_AT, …	2732	141	12983	1.51666	0.991203	0.0810498	4.73906
GOTERM_MF_FAT	GO:0003714~transcription corepressor activity	46	1.14456	0.0029324	213891_S_AT, 201219_AT, 200754_X_AT, 212385_AT, 219028_AT, 202133_AT, 223013_AT, 206572_X_AT, 227261_AT, 222634_S_AT, 228483_S_AT, 228837_AT, 227246_AT, 1556059_S_AT, 201997_S_AT, 221773_AT, 210875_S_AT, 229394_S_AT, 204947_AT, 221428_S_AT, 210977_S_AT, 222201_S_AT, 218082_S_AT, 212764_AT, 229881_AT, 217863_AT, 238940_AT, 231825_X_AT, 203753_AT, 207625_S_AT, 225135_AT, 205205_AT, 225116_AT, 20259…	2732	145	12983	1.50759	0.991831	0.0808816	4.81143
GOTERM_MF_FAT	GO:0005085~guanyl-nucleotide exchange factor activity	47	1.16945	0.00453095	216006_AT, 214869_X_AT, 228248_AT, 212777_AT, 215151_AT, 202955_S_AT, 218807_AT, 209898_X_AT, 240773_AT, 209297_AT, 227224_AT, 222518_AT, 224884_AT, 209539_AT, 202956_AT, 212780_AT, 213135_AT, 209535_S_AT, 218306_S_AT, 212838_AT, 219610_AT, 241627_X_AT, 212538_AT, 201334_S_AT, 201335_S_AT, 1555247_A_AT, 209684_AT, 203096_S_AT, 212804_S_AT, 205003_AT, 219787_S_AT, 242932_AT, 209012_AT, 231403_AT, …	2732	152	12983	1.46943	0.999409	0.120299	7.34173
GOTERM_MF_FAT	GO:0008026~ATP-dependent helicase activity	33	0.8211	0.00479315	218943_S_AT, 235791_X_AT, 223140_S_AT, 228152_S_AT, 228999_AT, 213637_AT, 222574_S_AT, 201385_AT, 204258_AT, 218986_S_AT, 225026_AT, 212648_AT, 223138_S_AT, 225007_AT, 201386_S_AT, 213998_S_AT, 225886_AT, 222793_AT, 243751_AT, 228211_AT, 213420_AT, 228736_AT, 206061_S_AT, 205001_S_AT, 201788_AT, 212649_AT, 201459_AT, 212896_AT, 205000_AT, 212515_S_AT, 205667_AT, 202462_S_AT, 202420_S_AT, 213229_A…	2732	98	12983	1.60023	0.999616	0.124806	7.75068
GOTERM_MF_FAT	GO:0070035~purine NTP-dependent helicase activity	33	0.8211	0.00479315	218943_S_AT, 235791_X_AT, 223140_S_AT, 228152_S_AT, 228999_AT, 213637_AT, 222574_S_AT, 201385_AT, 204258_AT, 218986_S_AT, 225026_AT, 212648_AT, 223138_S_AT, 225007_AT, 201386_S_AT, 213998_S_AT, 225886_AT, 222793_AT, 243751_AT, 228211_AT, 213420_AT, 228736_AT, 206061_S_AT, 205001_S_AT, 201788_AT, 212649_AT, 201459_AT, 212896_AT, 205000_AT, 212515_S_AT, 205667_AT, 202462_S_AT, 202420_S_AT, 213229_A…	2732	98	12983	1.60023	0.999616	0.124806	7.75068
GOTERM_MF_FAT	GO:0008536~Ran GTPase binding	8	0.199054	0.00524269	226922_AT, 216125_S_AT, 201712_S_AT, 200992_AT, 210676_X_AT, 202582_S_AT, 201711_X_AT, 213785_AT, 225528_AT, 210334_X_AT, 242712_X_AT, 200993_AT, 242143_AT, 218708_AT, 201713_S_AT, 212842_X_AT, 244474_AT, 200995_AT, 202583_S_AT, 202095_S_AT, 200994_AT	2732	12	12983	3.16813	0.999817	0.133605	8.44786
GOTERM_MF_FAT	GO:0030145~manganese ion binding	47	1.16945	0.00591916	218269_AT, 1563182_AT, 235333_AT, 226893_AT, 208944_AT, 231832_AT, 213578_AT, 228341_AT, 243006_AT, 223535_AT, 202969_AT, 236129_AT, 212486_S_AT, 218313_S_AT, 231873_AT, 212255_S_AT, 209537_AT, 229027_AT, 212521_S_AT, 229506_AT, 201723_S_AT, 219665_AT, 225213_AT, 1552931_A_AT, 236561_AT, 225144_AT, 209902_AT, 228416_AT, 211137_S_AT, 228457_AT, 224842_AT, 212806_AT, 230387_AT, 209296_AT, 212522_AT…	2732	154	12983	1.45035	0.99994	0.147276	9.48764
GOTERM_MF_FAT	GO:0035091~phosphoinositide binding	33	0.8211	0.00670738	212249_AT, 53912_AT, 225885_AT, 232530_AT, 244457_AT, 225045_AT, 232914_S_AT, 226094_AT, 229648_AT, 227639_AT, 233914_S_AT, 214102_AT, 226249_AT, 227031_AT, 202113_S_AT, 1560680_AT, 212240_S_AT, 226683_AT, 236379_AT, 202660_AT, 221078_S_AT, 202662_S_AT, 219062_S_AT, 1558549_S_AT, 233559_S_AT, 215832_X_AT, 223241_AT, 224800_AT, 211323_S_AT, 241905_AT, 1555982_AT, 202359_S_AT, 212511_AT, 205844_AT,…	2732	100	12983	1.56822	0.999984	0.162801	10.6852
GOTERM_MF_FAT	GO:0000287~magnesium ion binding	118	2.93605	0.00683072	235333_AT, 208944_AT, 204142_AT, 213578_AT, 227013_AT, 212521_S_AT, 226441_AT, 229506_AT, 1552931_A_AT, 202922_AT, 205032_AT, 213034_AT, 211137_S_AT, 228457_AT, 215716_S_AT, 206853_S_AT, 209296_AT, 212522_AT, 244078_AT, 210407_AT, 212572_AT, 212533_AT, 213221_S_AT, 209481_AT, 212608_S_AT, 202970_AT, 227314_AT, 213645_AT, 220416_AT, 202200_S_AT, 227073_AT, 202696_AT, 211536_X_AT, 202422_S_AT, 2261…	2732	452	12983	1.24062	0.999987	0.163141	10.8712
GOTERM_MF_FAT	GO:0008170~N-methyltransferase activity	20	0.497636	0.00917303	228772_AT, 232940_S_AT, 212080_AT, 222667_S_AT, 225318_AT, 220992_S_AT, 202683_S_AT, 242311_X_AT, 212078_S_AT, 223190_S_AT, 212493_S_AT, 1556306_AT, 222415_AT, 215038_S_AT, 239784_AT, 226480_AT, 244010_AT, 226100_AT, 226447_AT, 222119_S_AT, 222566_AT, 1564520_S_AT, 203358_S_AT, 204112_S_AT, 223404_S_AT, 213153_AT, 223189_X_AT, 222413_S_AT, 220946_S_AT, 222414_AT, 215006_AT, 203057_S_AT, 218242_S_…	2732	53	12983	1.79328	1	0.209991	14.3358
GOTERM_MF_FAT	GO:0042054~histone methyltransferase activity	16	0.398109	0.00966266	232940_S_AT, 212080_AT, 222667_S_AT, 225318_AT, 242311_X_AT, 212078_S_AT, 212287_AT, 223190_S_AT, 212493_S_AT, 1556306_AT, 215038_S_AT, 222415_AT, 239784_AT, 226100_AT, 244010_AT, 226447_AT, 222119_S_AT, 222566_AT, 1564520_S_AT, 203358_S_AT, 213153_AT, 223189_X_AT, 222413_S_AT, 220946_S_AT, 222414_AT, 215006_AT, 203057_S_AT, 218242_S_AT, 205277_AT, 226981_AT, 1564521_X_AT, 224928_AT	2732	39	12983	1.94962	1	0.21693	15.0438
GOTERM_MF_FAT	GO:0019900~kinase binding	52	1.29385	0.0105992	1555326_A_AT, 208944_AT, 230401_AT, 202604_X_AT, 218087_S_AT, 203132_AT, 202516_S_AT, 204132_S_AT, 225098_AT, 225278_AT, 213958_AT, 1555938_X_AT, 226191_AT, 224769_AT, 202514_AT, 242558_AT, 1558027_S_AT, 230229_AT, 238933_AT, 201291_S_AT, 232150_AT, 203038_AT, 243541_AT, 205841_AT, 204686_AT, 206412_AT, 219387_AT, 211432_S_AT, 218158_S_AT, 201408_AT, 1554411_AT, 215231_AT, 217208_S_AT, 227454_AT,…	2732	179	12983	1.38053	1	0.232254	16.3829
GOTERM_MF_FAT	GO:0045502~dynein binding	6	0.149291	0.0129611	203162_S_AT, 209258_S_AT, 209257_S_AT, 203261_AT, 209172_S_AT, 207828_S_AT, 227772_AT, 209259_S_AT, 200813_S_AT, 200816_S_AT	2732	8	12983	3.56415	1	0.272941	19.6721
GOTERM_MF_FAT	GO:0005338~nucleotide-sugar transmembrane transporter activity	6	0.149291	0.0129611	226894_AT, 218519_AT, 225882_AT, 206770_S_AT, 209865_AT, 207440_AT, 209711_AT, 231437_AT, 209712_AT	2732	8	12983	3.56415	1	0.272941	19.6721
GOTERM_MF_FAT	GO:0003729~mRNA binding	23	0.572282	0.0135695	211976_AT, 201447_AT, 225120_AT, 201395_AT, 205794_S_AT, 208835_S_AT, 218847_AT, 212454_X_AT, 212031_AT, 201449_AT, 212027_AT, 203819_S_AT, 201448_AT, 212030_AT, 1557081_AT, 213359_AT, 215245_X_AT, 212033_AT, 217833_AT, 236104_AT, 212028_AT, 203689_S_AT, 203820_S_AT, 1555427_S_AT, 235999_AT, 206588_AT, 201446_S_AT, 227369_AT, 217724_AT, 203804_S_AT, 1554890_A_AT, 228129_AT, 209068_AT, 225892_AT, …	2732	66	12983	1.65607	1	0.280287	20.4994
GOTERM_MF_FAT	GO:0019902~phosphatase binding	17	0.422991	0.0139058	228582_X_AT, 203498_AT, 228105_AT, 212249_AT, 222467_S_AT, 232541_AT, 210840_S_AT, 204496_AT, 215505_S_AT, 202516_S_AT, 227422_AT, 1554411_AT, 217208_S_AT, 218384_AT, 203156_AT, 233914_S_AT, 202514_AT, 242558_AT, 202515_AT, 226169_AT, 224999_AT, 236388_AT, 202777_AT, 226450_AT, 232925_AT, 200791_S_AT, 240326_AT, 230229_AT, 209737_AT, 212240_S_AT, 201983_S_AT, 213446_S_AT, 230734_X_AT, 212239_AT, …	2732	44	12983	1.83608	1	0.282675	20.9533
GOTERM_MF_FAT	GO:0003702~RNA polymerase II transcription factor activity	67	1.66708	0.0140598	239024_AT, 227069_AT, 212080_AT, 224754_AT, 225694_AT, 225691_AT, 244197_X_AT, 203318_S_AT, 242868_AT, 235264_AT, 241435_AT, 213859_X_AT, 238735_AT, 217550_AT, 201065_S_AT, 214743_AT, 217798_AT, 238883_AT, 225452_AT, 224833_AT, 227685_AT, 210891_S_AT, 226066_AT, 235925_AT, 1559218_S_AT, 238520_AT, 238869_AT, 209505_AT, 223438_S_AT, 225565_AT, 202303_X_AT, 209782_S_AT, 222771_S_AT, 224760_AT, 2387…	2732	244	12983	1.30491	1	0.28189	21.1603
GOTERM_MF_FAT	GO:0017137~Rab GTPase binding	13	0.323464	0.0140791	229150_AT, 202975_S_AT, 206412_AT, 213531_S_AT, 225496_S_AT, 222910_S_AT, 227871_AT, 212932_AT, 232914_S_AT, 212820_AT, 202976_S_AT, 216048_S_AT, 226291_AT, 225202_AT, 213530_AT, 228613_AT, 219297_AT, 229991_S_AT, 226049_AT	2732	30	12983	2.05929	1	0.278858	21.1862
GOTERM_MF_FAT	GO:0048407~platelet-derived growth factor binding	7	0.174173	0.0149279	202311_S_AT, 205463_S_AT, 212940_AT, 229218_AT, 212489_AT, 202404_S_AT, 229830_AT, 203131_AT, 201852_X_AT, 212488_AT, 212937_S_AT, 202310_S_AT, 1556499_S_AT, 215076_S_AT	2732	11	12983	3.02412	1	0.289624	22.3178
GOTERM_MF_FAT	GO:0043560~insulin receptor substrate binding	7	0.174173	0.0149279	235980_AT, 212249_AT, 226450_AT, 204369_AT, 205842_S_AT, 212240_S_AT, 212688_AT, 225330_AT, 209895_AT, 212610_AT, 212239_AT, 205841_AT, 209896_S_AT	2732	11	12983	3.02412	1	0.289624	22.3178
GOTERM_MF_FAT	GO:0004722~protein serine/threonine phosphatase activity	17	0.422991	0.0174629	225426_AT, 221556_AT, 225429_AT, 229484_AT, 36920_AT, 201408_AT, 229027_AT, 202429_S_AT, 229506_AT, 224913_S_AT, 236545_AT, 228013_AT, 234605_AT, 228006_AT, 225363_AT, 233314_AT, 239179_AT, 202457_S_AT, 214429_AT, 228457_AT, 200726_AT, 241786_AT, 209296_AT, 221555_X_AT, 210407_AT, 201409_S_AT, 224692_AT, 228108_AT, 202425_X_AT, 208022_S_AT	2732	45	12983	1.79527	1	0.32636	25.6072
GOTERM_MF_FAT	GO:0046983~protein dimerization activity	135	3.35904	0.0191935	213891_S_AT, 242287_AT, 208944_AT, 212385_AT, 203162_S_AT, 209859_AT, 213578_AT, 202604_X_AT, 232058_AT, 228837_AT, 234986_AT, 242868_AT, 204646_AT, 236545_AT, 202922_AT, 244753_AT, 202095_S_AT, 205032_AT, 217550_AT, 209360_S_AT, 202457_S_AT, 201146_AT, 207828_S_AT, 210716_S_AT, 222146_S_AT, 231094_S_AT, 209782_S_AT, 202541_AT, 203327_AT, 224760_AT, 35846_AT, 226981_AT, 209862_S_AT, 205463_S_AT, …	2732	542	12983	1.18367	1	0.348657	27.7769
GOTERM_MF_FAT	GO:0050733~RS domain binding	5	0.124409	0.0203242	220143_X_AT, 210178_X_AT, 201085_S_AT, 213594_X_AT, 212266_S_AT, 203380_X_AT, 201086_X_AT, 226465_S_AT, 223546_X_AT, 206095_S_AT, 204299_AT, 225348_AT, 223295_S_AT, 234731_AT, 214988_S_AT, 213538_AT, 231904_AT	2732	6	12983	3.96016	1	0.36121	29.1623
GOTERM_MF_FAT	GO:0008094~DNA-dependent ATPase activity	20	0.497636	0.0208651	235791_X_AT, 201459_AT, 237333_AT, 217707_X_AT, 228999_AT, 206544_X_AT, 205667_AT, 230056_AT, 215470_AT, 231953_AT, 204258_AT, 202420_S_AT, 203875_AT, 215294_S_AT, 209085_X_AT, 201292_AT, 219494_AT, 209271_AT, 208021_S_AT, 205733_AT, 232909_S_AT, 213647_AT, 225396_AT, 207347_AT, 1559946_S_AT, 241756_AT, 205091_X_AT, 225007_AT, 201291_S_AT, 207186_S_AT, 212917_X_AT, 225077_AT, 205024_S_AT, 210568_…	2732	57	12983	1.66744	1	0.365031	29.8162
GOTERM_MF_FAT	GO:0005088~Ras guanyl-nucleotide exchange factor activity	28	0.696691	0.0212819	235705_AT, 212777_AT, 218501_AT, 218806_S_AT, 215151_AT, 227240_AT, 218807_AT, 1554703_AT, 209898_X_AT, 240773_AT, 209297_AT, 215747_S_AT, 209907_S_AT, 230337_AT, 226291_AT, 224884_AT, 201829_AT, 209539_AT, 212780_AT, 213135_AT, 225564_AT, 209535_S_AT, 204759_AT, 212838_AT, 219610_AT, 241627_X_AT, 203097_S_AT, 212538_AT, 201334_S_AT, 201335_S_AT, 227426_AT, 240399_AT, 219279_AT, 209684_AT, 203096…	2732	88	12983	1.51206	1	0.367029	30.3161
GOTERM_MF_FAT	GO:0051427~hormone receptor binding	28	0.696691	0.0212819	209377_S_AT, 201986_AT, 242163_AT, 203132_AT, 225456_AT, 238700_AT, 211352_S_AT, 209060_X_AT, 209105_AT, 37433_AT, 242688_AT, 242558_AT, 202611_S_AT, 222439_S_AT, 209896_S_AT, 1552610_A_AT, 221763_AT, 235957_AT, 236388_AT, 228793_AT, 217863_AT, 225452_AT, 206074_S_AT, 207700_S_AT, 202599_S_AT, 209895_AT, 209106_AT, 219195_AT, 230734_X_AT, 212867_AT, 205841_AT, 209061_AT, 205842_S_AT, 202426_S_AT,…	2732	88	12983	1.51206	1	0.367029	30.3161
GOTERM_MF_FAT	GO:0004675~transmembrane receptor protein serine/threonine kinase activity	9	0.223936	0.0217896	1563182_AT, 228416_AT, 208944_AT, 1552519_AT, 213578_AT, 229975_AT, 224793_S_AT, 202728_S_AT, 231873_AT, 209920_AT, 202729_S_AT, 227273_AT, 226625_AT, 204832_S_AT, 236561_AT, 225144_AT, 210214_S_AT, 204731_AT	2732	18	12983	2.3761	1	0.370203	30.9206
GOTERM_MF_FAT	GO:0005024~transforming growth factor beta receptor activity	9	0.223936	0.0217896	1563182_AT, 228416_AT, 208944_AT, 1552519_AT, 213578_AT, 229975_AT, 224793_S_AT, 202728_S_AT, 231873_AT, 209920_AT, 202729_S_AT, 227273_AT, 226625_AT, 204832_S_AT, 236561_AT, 225144_AT, 210214_S_AT, 204731_AT	2732	18	12983	2.3761	1	0.370203	30.9206
GOTERM_MF_FAT	GO:0008276~protein methyltransferase activity	18	0.447873	0.0229994	232940_S_AT, 212080_AT, 238902_AT, 222667_S_AT, 225318_AT, 235507_AT, 242311_X_AT, 212078_S_AT, 212287_AT, 212406_S_AT, 223190_S_AT, 212493_S_AT, 1556306_AT, 222415_AT, 215038_S_AT, 239784_AT, 244010_AT, 226100_AT, 226447_AT, 222119_S_AT, 222566_AT, 1564520_S_AT, 203358_S_AT, 232382_S_AT, 213153_AT, 223189_X_AT, 222413_S_AT, 220946_S_AT, 222414_AT, 215006_AT, 203057_S_AT, 218242_S_AT, 205277_AT, …	2732	50	12983	1.71079	1	0.382545	32.3412
GOTERM_MF_FAT	GO:0035257~nuclear hormone receptor binding	25	0.622045	0.0238758	209377_S_AT, 201986_AT, 242163_AT, 203132_AT, 225456_AT, 238700_AT, 211352_S_AT, 209060_X_AT, 209105_AT, 37433_AT, 242688_AT, 242558_AT, 202611_S_AT, 222439_S_AT, 221763_AT, 235957_AT, 236388_AT, 228793_AT, 217863_AT, 225452_AT, 206074_S_AT, 202599_S_AT, 207700_S_AT, 209106_AT, 219195_AT, 230734_X_AT, 212867_AT, 209061_AT, 202426_S_AT, 203497_AT, 208979_AT, 209107_X_AT, 227422_AT, 1554411_AT, 235…	2732	77	12983	1.54292	1	0.390115	33.3531
GOTERM_MF_FAT	GO:0034593~phosphatidylinositol bisphosphate phosphatase activity	6	0.149291	0.0241536	203446_S_AT, 228006_AT, 225363_AT, 233314_AT, 212828_AT, 235695_AT, 210612_S_AT, 212990_AT, 205376_AT	2732	9	12983	3.16813	1	0.3899	33.6708
GOTERM_MF_FAT	GO:0016279~protein-lysine N-methyltransferase activity	13	0.323464	0.0242901	232940_S_AT, 212080_AT, 222667_S_AT, 225318_AT, 242311_X_AT, 212078_S_AT, 212493_S_AT, 223190_S_AT, 1556306_AT, 215038_S_AT, 222415_AT, 239784_AT, 226100_AT, 244010_AT, 226447_AT, 222566_AT, 203358_S_AT, 213153_AT, 223189_X_AT, 222413_S_AT, 220946_S_AT, 222414_AT, 215006_AT, 203057_S_AT, 218242_S_AT, 205277_AT, 226981_AT, 224928_AT	2732	32	12983	1.93058	1	0.387925	33.8265
GOTERM_MF_FAT	GO:0018024~histone-lysine N-methyltransferase activity	13	0.323464	0.0242901	232940_S_AT, 212080_AT, 222667_S_AT, 225318_AT, 242311_X_AT, 212078_S_AT, 212493_S_AT, 223190_S_AT, 1556306_AT, 215038_S_AT, 222415_AT, 239784_AT, 226100_AT, 244010_AT, 226447_AT, 222566_AT, 203358_S_AT, 213153_AT, 223189_X_AT, 222413_S_AT, 220946_S_AT, 222414_AT, 215006_AT, 203057_S_AT, 218242_S_AT, 205277_AT, 226981_AT, 224928_AT	2732	32	12983	1.93058	1	0.387925	33.8265
GOTERM_MF_FAT	GO:0016278~lysine N-methyltransferase activity	13	0.323464	0.0242901	232940_S_AT, 212080_AT, 222667_S_AT, 225318_AT, 242311_X_AT, 212078_S_AT, 212493_S_AT, 223190_S_AT, 1556306_AT, 215038_S_AT, 222415_AT, 239784_AT, 226100_AT, 244010_AT, 226447_AT, 222566_AT, 203358_S_AT, 213153_AT, 223189_X_AT, 222413_S_AT, 220946_S_AT, 222414_AT, 215006_AT, 203057_S_AT, 218242_S_AT, 205277_AT, 226981_AT, 224928_AT	2732	32	12983	1.93058	1	0.387925	33.8265
GOTERM_MF_FAT	GO:0031625~ubiquitin protein ligase binding	14	0.348345	0.0268622	242194_AT, 203533_S_AT, 201371_S_AT, 225192_AT, 225227_AT, 227257_S_AT, 203079_S_AT, 203132_AT, 224793_S_AT, 203531_AT, 243286_AT, 239163_AT, 236561_AT, 242362_AT, 201370_S_AT, 203078_AT, 210257_X_AT, 225179_AT, 240971_X_AT, 226563_AT, 222589_AT, 235598_AT, 232466_AT, 218318_S_AT, 202214_S_AT, 202213_S_AT	2732	36	12983	1.84808	1	0.415528	36.6954
GOTERM_MF_FAT	GO:0030374~ligand-dependent nuclear receptor transcription coactivator activity	14	0.348345	0.0268622	201986_AT, 209061_AT, 232349_X_AT, 242163_AT, 225452_AT, 225456_AT, 203497_AT, 208979_AT, 211352_S_AT, 226776_AT, 206074_S_AT, 209060_X_AT, 213540_AT, 207700_S_AT, 238520_AT, 201987_AT, 202610_S_AT, 219195_AT, 217847_S_AT, 213718_AT, 202611_S_AT, 212867_AT, 236978_AT, 222439_S_AT	2732	36	12983	1.84808	1	0.415528	36.6954
GOTERM_MF_FAT	GO:0008173~RNA methyltransferase activity	10	0.248818	0.0273957	227601_AT, 218993_AT, 226480_AT, 235552_AT, 220992_S_AT, 204027_S_AT, 202683_S_AT, 202813_AT, 213653_AT, 219967_AT, 223404_S_AT, 206308_AT	2732	22	12983	2.16009	1	0.418032	37.2756
GOTERM_MF_FAT	GO:0005089~Rho guanyl-nucleotide exchange factor activity	24	0.597163	0.0274796	235705_AT, 212777_AT, 218501_AT, 218806_S_AT, 215151_AT, 227240_AT, 218807_AT, 1554703_AT, 209898_X_AT, 209297_AT, 240773_AT, 209907_S_AT, 230337_AT, 224884_AT, 226291_AT, 201829_AT, 209539_AT, 212780_AT, 213135_AT, 209535_S_AT, 225564_AT, 212838_AT, 219610_AT, 241627_X_AT, 212538_AT, 201335_S_AT, 201334_S_AT, 240399_AT, 227426_AT, 219279_AT, 209298_S_AT, 219787_S_AT, 242932_AT, 209012_AT, 243450…	2732	74	12983	1.54125	1	0.415286	37.3664
GOTERM_MF_FAT	GO:0019901~protein kinase binding	42	1.04504	0.0284833	235392_AT, 212470_AT, 208944_AT, 1555326_A_AT, 230401_AT, 202604_X_AT, 218087_S_AT, 216511_S_AT, 202516_S_AT, 204132_S_AT, 226183_AT, 225045_AT, 225278_AT, 213958_AT, 1555938_X_AT, 226191_AT, 242320_AT, 224769_AT, 202514_AT, 1558027_S_AT, 226439_S_AT, 202381_AT, 226450_AT, 238075_AT, 230229_AT, 238933_AT, 201291_S_AT, 232150_AT, 224621_AT, 221078_S_AT, 231259_S_AT, 203038_AT, 228290_AT, 243541_AT…	2732	147	12983	1.35777	1	0.423077	38.4429
GOTERM_MF_FAT	GO:0003779~actin binding	84	2.09007	0.029629	212254_S_AT, 214577_AT, 200729_S_AT, 232058_AT, 218087_S_AT, 242512_AT, 222434_AT, 223324_S_AT, 205726_AT, 221221_S_AT, 208633_S_AT, 223618_AT, 215198_S_AT, 215222_X_AT, 237884_X_AT, 201615_X_AT, 203215_S_AT, 244753_AT, 213102_AT, 201718_S_AT, 1569512_AT, 228261_AT, 227565_AT, 212077_AT, 222457_S_AT, 205809_S_AT, 232098_AT, 201719_S_AT, 224823_AT, 202566_S_AT, 238761_AT, 232925_AT, 204176_AT, 218…	2732	326	12983	1.22449	1	0.432167	39.6506
GOTERM_MF_FAT	GO:0004721~phosphoprotein phosphatase activity	46	1.14456	0.0326856	221556_AT, 213362_AT, 204944_AT, 201603_AT, 202516_S_AT, 202006_AT, 207327_AT, 229027_AT, 236539_AT, 226170_AT, 224913_S_AT, 229506_AT, 236545_AT, 202514_AT, 225213_AT, 238877_AT, 228013_AT, 232324_X_AT, 1552705_AT, 234605_AT, 244356_AT, 209896_S_AT, 201604_S_AT, 209355_S_AT, 225363_AT, 233314_AT, 230229_AT, 202457_S_AT, 239179_AT, 212226_S_AT, 205171_AT, 205167_S_AT, 203329_AT, 228457_AT, 209895…	2732	165	12983	1.32485	1	0.461078	42.7643
GOTERM_MF_FAT	GO:0008656~caspase activator activity	8	0.199054	0.0344021	203449_S_AT, 206011_AT, 210792_X_AT, 203837_AT, 203836_S_AT, 203489_AT, 204859_S_AT, 222201_S_AT, 210405_X_AT, 1554479_A_AT	2732	16	12983	2.3761	1	0.474763	44.446
GOTERM_MF_FAT	GO:0046982~protein heterodimerization activity	56	1.39338	0.0351909	213891_S_AT, 208944_AT, 203162_S_AT, 212385_AT, 209258_S_AT, 213194_AT, 201735_S_AT, 228837_AT, 234986_AT, 242868_AT, 236114_AT, 236545_AT, 236561_AT, 202922_AT, 202095_S_AT, 201663_S_AT, 205032_AT, 209360_S_AT, 209257_S_AT, 232925_AT, 201291_S_AT, 203753_AT, 202457_S_AT, 1553678_A_AT, 238869_AT, 222146_S_AT, 228480_AT, 35846_AT, 1553530_A_AT, 223287_S_AT, 205463_S_AT, 202373_S_AT, 232541_AT, 224…	2732	208	12983	1.27944	1	0.478798	45.2031
GOTERM_MF_FAT	GO:0016504~peptidase activator activity	10	0.248818	0.0368213	204809_AT, 206011_AT, 214701_S_AT, 210405_X_AT, 1554479_A_AT, 235629_AT, 203449_S_AT, 203837_AT, 210792_X_AT, 203836_S_AT, 203489_AT, 204859_S_AT, 222201_S_AT, 1558199_AT	2732	23	12983	2.06617	1	0.490783	46.7374
GOTERM_MF_FAT	GO:0051010~microtubule plus-end binding	5	0.124409	0.0395878	242287_AT, 229150_AT, 221258_S_AT, 201975_AT, 210716_S_AT, 1558924_S_AT, 212309_AT, 212306_AT, 212752_AT	2732	7	12983	3.39443	1	0.512628	49.2487
GOTERM_MF_FAT	GO:0031405~lipoic acid binding	5	0.124409	0.0395878	235613_AT, 231919_AT, 230426_AT, 203067_AT, 226450_AT, 209095_AT, 205371_S_AT	2732	7	12983	3.39443	1	0.512628	49.2487
GOTERM_MF_FAT	GO:0015924~mannosyl-oligosaccharide mannosidase activity	6	0.149291	0.0400669	220926_S_AT, 217922_AT, 221760_AT, 237849_AT, 226538_AT, 205105_AT, 223243_S_AT, 208116_S_AT, 218918_AT, 227433_AT, 227435_AT, 236322_AT, 235103_AT	2732	10	12983	2.85132	1	0.513142	49.6722
GOTERM_MF_FAT	GO:0004468~lysine N-acetyltransferase activity	14	0.348345	0.0416089	213579_S_AT, 209061_AT, 212462_AT, 200899_S_AT, 226547_AT, 209107_X_AT, 211352_S_AT, 203845_AT, 225543_AT, 209060_X_AT, 209105_AT, 234969_S_AT, 208368_S_AT, 201836_S_AT, 210249_S_AT, 202160_AT, 223875_S_AT, 202221_S_AT, 204980_AT, 223494_AT, 207700_S_AT, 227205_AT, 209106_AT, 202423_AT, 228177_AT, 201838_S_AT, 214727_AT	2732	38	12983	1.75081	1	0.522944	51.0125
GOTERM_MF_FAT	GO:0004402~histone acetyltransferase activity	14	0.348345	0.0416089	213579_S_AT, 209061_AT, 212462_AT, 200899_S_AT, 226547_AT, 209107_X_AT, 211352_S_AT, 203845_AT, 225543_AT, 209060_X_AT, 209105_AT, 234969_S_AT, 208368_S_AT, 201836_S_AT, 210249_S_AT, 202160_AT, 223875_S_AT, 202221_S_AT, 204980_AT, 223494_AT, 207700_S_AT, 227205_AT, 209106_AT, 202423_AT, 228177_AT, 201838_S_AT, 214727_AT	2732	38	12983	1.75081	1	0.522944	51.0125
GOTERM_MF_FAT	GO:0003777~microtubule motor activity	24	0.597163	0.042595	201992_S_AT, 203130_S_AT, 229115_AT, 201991_S_AT, 220725_X_AT, 209258_S_AT, 242363_AT, 204444_AT, 227108_AT, 209259_S_AT, 205235_S_AT, 221258_S_AT, 211684_S_AT, 228680_AT, 226968_AT, 224662_AT, 235410_AT, 211928_AT, 209257_S_AT, 225878_AT, 209234_AT, 235432_AT, 229106_AT, 213598_AT, 213623_AT, 236641_AT, 206364_AT, 219469_AT, 226003_AT, 202629_AT, 202630_AT, 205046_AT, 225573_AT, 203087_S_AT, 219…	2732	77	12983	1.4812	1	0.527667	51.852
GOTERM_MF_FAT	GO:0016791~phosphatase activity	65	1.61732	0.0427448	221556_AT, 213362_AT, 201603_AT, 202516_S_AT, 205376_AT, 226170_AT, 229506_AT, 225810_AT, 236545_AT, 233914_S_AT, 202514_AT, 235695_AT, 228013_AT, 232324_X_AT, 1552705_AT, 234605_AT, 209896_S_AT, 203446_S_AT, 233314_AT, 230229_AT, 224744_AT, 202457_S_AT, 239179_AT, 212226_S_AT, 212276_AT, 204393_S_AT, 228457_AT, 203253_S_AT, 209296_AT, 221555_X_AT, 214043_AT, 203038_AT, 210407_AT, 213496_AT, 2274…	2732	249	12983	1.24053	1	0.52523	51.9784
GOTERM_MF_FAT	GO:0005543~phospholipid binding	48	1.19433	0.0454052	203504_S_AT, 212249_AT, 214577_AT, 229021_AT, 212233_AT, 53912_AT, 225885_AT, 232530_AT, 203505_AT, 244457_AT, 225045_AT, 243109_AT, 226094_AT, 232914_S_AT, 229648_AT, 227639_AT, 233914_S_AT, 214102_AT, 226249_AT, 227031_AT, 213135_AT, 204541_AT, 202113_S_AT, 209678_S_AT, 233011_AT, 1560680_AT, 212240_S_AT, 236379_AT, 226683_AT, 202660_AT, 221078_S_AT, 202662_S_AT, 219062_S_AT, 233559_S_AT, 15585…	2732	177	12983	1.28873	1	0.543521	54.1708
GOTERM_MF_FAT	GO:0019905~syntaxin binding	12	0.298582	0.045435	222826_AT, 203504_S_AT, 232136_S_AT, 243904_AT, 241775_AT, 203505_AT, 242769_AT, 224883_AT, 225023_AT, 215548_S_AT, 225022_AT, 226794_AT, 236862_AT, 234998_AT, 227215_AT, 203310_AT, 214933_AT, 224892_AT, 202508_S_AT, 225111_S_AT, 210770_S_AT, 202395_AT, 1556629_A_AT, 202507_S_AT	2732	31	12983	1.83956	1	0.540093	54.1948
GOTERM_MF_FAT	GO:0003684~damaged DNA binding	17	0.422991	0.0464577	203050_AT, 235645_AT, 219571_S_AT, 209863_S_AT, 201459_AT, 235215_AT, 217299_S_AT, 203564_AT, 218428_S_AT, 202906_S_AT, 205672_AT, 226015_AT, 219317_AT, 1559881_S_AT, 202905_X_AT, 238992_AT, 223598_AT, 1559946_S_AT, 226866_AT, 222629_AT, 223260_S_AT, 205024_S_AT, 1557996_AT, 203743_S_AT, 202907_S_AT, 1554021_A_AT, 209421_AT, 223261_AT	2732	50	12983	1.61575	1	0.544615	55.0119
GOTERM_MF_FAT	GO:0042802~identical protein binding	153	3.80692	0.0481109	242287_AT, 209859_AT, 212298_AT, 213578_AT, 202604_X_AT, 232058_AT, 229943_AT, 229574_AT, 207956_X_AT, 204646_AT, 244753_AT, 202095_S_AT, 204658_AT, 205032_AT, 209360_S_AT, 236404_AT, 226989_AT, 207828_S_AT, 208878_S_AT, 226517_AT, 210716_S_AT, 231094_S_AT, 202541_AT, 203327_AT, 213984_AT, 213837_AT, 224760_AT, 35846_AT, 226981_AT, 209862_S_AT, 224655_AT, 205463_S_AT, 228952_AT, 219387_AT, 201167…	2732	640	12983	1.13607	1	0.553873	56.3038
GOTERM_MF_FAT	GO:0015082~di-, tri-valent inorganic cation transmembrane transporter activity	14	0.348345	0.050787	231099_AT, 244457_AT, 212255_S_AT, 227193_AT, 212907_AT, 212135_S_AT, 212930_AT, 203123_S_AT, 226179_AT, 202661_AT, 209281_S_AT, 226601_AT, 216944_S_AT, 203124_S_AT, 211137_S_AT, 212361_S_AT, 226217_AT, 202660_AT, 215716_S_AT, 230387_AT, 202662_S_AT, 243524_AT, 205198_S_AT, 218978_S_AT, 211323_S_AT, 223917_S_AT, 212136_AT	2732	39	12983	1.70592	1	0.570352	58.3213
GOTERM_MF_FAT	GO:0004713~protein tyrosine kinase activity	45	1.11968	0.0528265	224304_X_AT, 235392_AT, 226893_AT, 212298_AT, 241403_AT, 237133_AT, 243006_AT, 202969_AT, 228751_AT, 212486_S_AT, 207821_S_AT, 227561_AT, 213336_AT, 244298_AT, 212530_AT, 202932_AT, 210346_S_AT, 209589_S_AT, 211537_X_AT, 205168_AT, 208445_S_AT, 201745_AT, 1552610_A_AT, 232136_S_AT, 228496_S_AT, 226450_AT, 238933_AT, 232925_AT, 239519_AT, 213328_AT, 231000_AT, 205140_AT, 241858_AT, 203510_AT, 2029…	2732	166	12983	1.28825	1	0.581479	59.7998
GOTERM_MF_FAT	GO:0004659~prenyltransferase activity	7	0.174173	0.0545627	235484_AT, 219131_AT, 226110_AT, 214202_AT, 227871_AT, 202321_AT, 226350_AT, 238666_AT	2732	14	12983	2.3761	1	0.590054	61.0193
GOTERM_MF_FAT	GO:0005525~GTP binding	92	2.28913	0.0587899	224862_AT, 226742_AT, 224935_AT, 212983_AT, 212080_AT, 214313_S_AT, 205349_AT, 209515_S_AT, 243527_AT, 228548_AT, 242975_S_AT, 212122_AT, 213405_AT, 204732_S_AT, 214352_S_AT, 1558501_AT, 235766_X_AT, 208706_S_AT, 229584_AT, 204009_S_AT, 211801_X_AT, 1559582_AT, 230630_AT, 222770_S_AT, 226606_S_AT, 212538_AT, 212099_AT, 213440_AT, 1554747_A_AT, 230266_AT, 207098_S_AT, 234998_AT, 230071_AT, 224985_…	2732	372	12983	1.17527	1	0.614685	63.8447
GOTERM_MF_FAT	GO:0017124~SH3 domain binding	28	0.696691	0.0599916	229501_S_AT, 1555326_A_AT, 212777_AT, 202604_X_AT, 241154_X_AT, 202006_AT, 241938_AT, 222434_AT, 225098_AT, 1554930_A_AT, 225231_AT, 212828_AT, 222407_S_AT, 212780_AT, 244356_AT, 202381_AT, 217781_S_AT, 225010_AT, 218901_AT, 212636_AT, 214543_X_AT, 201312_S_AT, 205003_AT, 201311_S_AT, 212262_AT, 228310_AT, 202952_S_AT, 212263_AT, 213532_AT, 212265_AT, 212990_AT, 212801_AT, 203187_AT, 226777_AT, 2…	2732	96	12983	1.38606	1	0.618837	64.6121
GOTERM_MF_FAT	GO:0003678~DNA helicase activity	14	0.348345	0.0612605	235791_X_AT, 201459_AT, 228999_AT, 201964_AT, 205667_AT, 208861_S_AT, 208859_S_AT, 204258_AT, 202420_S_AT, 219494_AT, 205733_AT, 213647_AT, 1559946_S_AT, 207347_AT, 205091_X_AT, 225007_AT, 218590_AT, 212917_X_AT, 225077_AT, 210568_S_AT, 243751_AT, 201965_S_AT, 212918_AT, 208860_S_AT, 235846_AT	2732	40	12983	1.66327	1	0.623293	65.4056
GOTERM_MF_FAT	GO:0005520~insulin-like growth factor binding	10	0.248818	0.0617668	235821_AT, 201508_AT, 228496_S_AT, 226450_AT, 229802_AT, 202551_S_AT, 225330_AT, 212143_S_AT, 211959_AT, 201289_AT, 203424_S_AT, 210764_S_AT, 1555997_S_AT, 211958_AT, 201392_S_AT, 210095_S_AT, 1553706_AT	2732	25	12983	1.90088	1	0.622965	65.7176
GOTERM_MF_FAT	GO:0032561~guanyl ribonucleotide binding	94	2.33889	0.0626479	224862_AT, 226742_AT, 224935_AT, 212983_AT, 212080_AT, 214313_S_AT, 205349_AT, 209515_S_AT, 243527_AT, 228548_AT, 242975_S_AT, 212122_AT, 213405_AT, 204732_S_AT, 214352_S_AT, 1558501_AT, 235766_X_AT, 208706_S_AT, 229584_AT, 204009_S_AT, 211801_X_AT, 1559582_AT, 230630_AT, 222770_S_AT, 226606_S_AT, 212538_AT, 212099_AT, 213440_AT, 1554747_A_AT, 230266_AT, 207098_S_AT, 234998_AT, 230071_AT, 224985_…	2732	382	12983	1.16939	1	0.624925	66.2542
GOTERM_MF_FAT	GO:0019001~guanyl nucleotide binding	94	2.33889	0.0626479	224862_AT, 226742_AT, 224935_AT, 212983_AT, 212080_AT, 214313_S_AT, 205349_AT, 209515_S_AT, 243527_AT, 228548_AT, 242975_S_AT, 212122_AT, 213405_AT, 204732_S_AT, 214352_S_AT, 1558501_AT, 235766_X_AT, 208706_S_AT, 229584_AT, 204009_S_AT, 211801_X_AT, 1559582_AT, 230630_AT, 222770_S_AT, 226606_S_AT, 212538_AT, 212099_AT, 213440_AT, 1554747_A_AT, 230266_AT, 207098_S_AT, 234998_AT, 230071_AT, 224985_…	2732	382	12983	1.16939	1	0.624925	66.2542
GOTERM_MF_FAT	GO:0003924~GTPase activity	55	1.3685	0.0626885	224862_AT, 224935_AT, 212983_AT, 214313_S_AT, 1554346_AT, 205349_AT, 243527_AT, 209515_S_AT, 228548_AT, 242975_S_AT, 212122_AT, 213405_AT, 204732_S_AT, 1558501_AT, 214352_S_AT, 235766_X_AT, 208706_S_AT, 204009_S_AT, 211801_X_AT, 1559582_AT, 222770_S_AT, 212099_AT, 213440_AT, 207098_S_AT, 234998_AT, 224985_AT, 203095_AT, 221830_AT, 201027_S_AT, 225276_AT, 233849_S_AT, 234344_AT, 242907_AT, 223336_…	2732	211	12983	1.23872	1	0.621781	66.2787
GOTERM_MF_FAT	GO:0016455~RNA polymerase II transcription mediator activity	11	0.2737	0.0660787	201986_AT, 212208_AT, 217798_AT, 212207_AT, 238883_AT, 242163_AT, 203497_AT, 225456_AT, 225452_AT, 222313_AT, 236241_AT, 212209_AT, 244197_X_AT, 238520_AT, 201987_AT, 222182_S_AT, 207078_AT, 202610_S_AT, 219195_AT, 217847_S_AT, 213718_AT, 202611_S_AT, 222439_S_AT, 236978_AT	2732	29	12983	1.80256	1	0.638455	68.2693
GOTERM_MF_FAT	GO:0004652~polynucleotide adenylyltransferase activity	4	0.0995272	0.0661424	212718_AT, 222273_AT, 238706_AT, 233873_X_AT, 225761_AT, 212720_AT, 222839_S_AT	2732	5	12983	3.80176	1	0.635492	68.3055
GOTERM_MF_FAT	GO:0008568~microtubule-severing ATPase activity	4	0.0995272	0.0661424	227713_AT, 203162_S_AT, 209748_AT, 227772_AT	2732	5	12983	3.80176	1	0.635492	68.3055
GOTERM_MF_FAT	GO:0043559~insulin binding	4	0.0995272	0.0661424	212249_AT, 226450_AT, 217496_S_AT, 212240_S_AT, 203327_AT, 212239_AT, 225330_AT	2732	5	12983	3.80176	1	0.635492	68.3055
GOTERM_MF_FAT	GO:0004571~mannosyl-oligosaccharide 1,2-alpha-mannosidase activity	5	0.124409	0.0662145	220926_S_AT, 223243_S_AT, 217922_AT, 221760_AT, 218918_AT, 208116_S_AT, 237849_AT, 227433_AT, 227435_AT, 236322_AT	2732	8	12983	2.97012	1	0.632608	68.3466
GOTERM_MF_FAT	GO:0042577~lipid phosphatase activity	5	0.124409	0.0662145	212230_AT, 228006_AT, 209355_S_AT, 225363_AT, 233314_AT, 212226_S_AT, 235695_AT, 213496_AT, 232324_X_AT, 205376_AT	2732	8	12983	2.97012	1	0.632608	68.3466
GOTERM_MF_FAT	GO:0070410~co-SMAD binding	5	0.124409	0.0662145	212435_AT, 210993_S_AT, 227798_AT, 210266_S_AT, 201100_S_AT, 235598_AT, 212436_AT, 228492_AT, 229573_AT, 201099_AT, 226563_AT, 206624_AT	2732	8	12983	2.97012	1	0.632608	68.3466
GOTERM_MF_FAT	GO:0003725~double-stranded RNA binding	12	0.298582	0.0692376	218269_AT, 230401_AT, 201861_S_AT, 201862_S_AT, 201152_S_AT, 228620_AT, 201085_S_AT, 206271_AT, 204226_AT, 202420_S_AT, 238558_AT, 213229_AT, 235879_AT, 226465_S_AT, 228714_AT, 214988_S_AT, 227391_X_AT, 201153_S_AT, 205660_AT, 223492_S_AT, 212888_AT, 213294_AT, 1558111_AT, 204211_X_AT, 237105_AT, 229417_AT, 201086_X_AT, 206061_S_AT, 213538_AT, 201151_S_AT, 241681_AT	2732	33	12983	1.72807	1	0.646348	70.0241
GOTERM_MF_FAT	GO:0016765~transferase activity, transferring alkyl or aryl (other than methyl) groups	16	0.398109	0.0746989	226110_AT, 219131_AT, 1555886_AT, 225108_AT, 235405_AT, 227871_AT, 229640_X_AT, 239001_AT, 226350_AT, 202321_AT, 201516_AT, 235484_AT, 226969_AT, 214202_AT, 200768_S_AT, 225113_AT, 203774_AT, 219307_AT, 202967_AT, 203040_S_AT, 225070_AT, 238666_AT	2732	49	12983	1.55174	1	0.672028	72.8444
GOTERM_MF_FAT	GO:0008135~translation factor activity, nucleic acid binding	28	0.696691	0.0747085	243149_AT, 224935_AT, 229841_AT, 201018_AT, 244763_AT, 225546_AT, 214313_S_AT, 212820_AT, 208707_AT, 212648_AT, 208726_S_AT, 223682_S_AT, 208706_S_AT, 217595_AT, 201016_AT, 216170_AT, 200597_AT, 201935_S_AT, 203095_AT, 201027_S_AT, 228120_AT, 201936_S_AT, 225276_AT, 234975_AT, 225569_AT, 214314_S_AT, 212649_AT, 217735_S_AT, 215470_AT, 218696_AT, 201026_AT, 244015_AT, 223015_AT, 208705_S_AT, 23627…	2732	98	12983	1.35777	1	0.668882	72.8491
GOTERM_MF_FAT	GO:0004527~exonuclease activity	17	0.422991	0.0749423	205395_S_AT, 219678_X_AT, 222607_S_AT, 226153_S_AT, 225291_AT, 228952_AT, 218362_S_AT, 205066_S_AT, 227119_AT, 205667_AT, 235478_AT, 217970_S_AT, 238656_AT, 207891_S_AT, 218481_AT, 229088_AT, 226416_AT, 208393_S_AT, 233632_S_AT, 204698_AT, 222233_S_AT, 234660_S_AT, 33304_AT, 219361_S_AT, 213365_AT, 225814_AT, 218695_AT, 222476_AT, 58696_AT, 214194_AT, 213334_X_AT	2732	53	12983	1.52429	1	0.666902	72.9641
GOTERM_MF_FAT	GO:0042162~telomeric DNA binding	7	0.174173	0.0752473	203050_AT, 229167_AT, 225107_AT, 213359_AT, 204021_S_AT, 225932_S_AT, 205292_S_AT, 204353_S_AT, 204020_AT, 203449_S_AT, 236000_S_AT, 229434_AT, 229790_AT, 204354_AT, 235999_AT	2732	15	12983	2.21769	1	0.665305	73.1134
GOTERM_MF_FAT	GO:0015247~aminophospholipid transporter activity	7	0.174173	0.0752473	238055_AT, 213238_AT, 220416_AT, 1564064_A_AT, 226785_AT, 212536_AT, 213106_AT, 212062_AT	2732	15	12983	2.21769	1	0.665305	73.1134
GOTERM_MF_FAT	GO:0015923~mannosidase activity	7	0.174173	0.0752473	220926_S_AT, 217922_AT, 222805_AT, 221760_AT, 237849_AT, 226538_AT, 219003_S_AT, 223243_S_AT, 205105_AT, 208116_S_AT, 218918_AT, 227433_AT, 227435_AT, 236322_AT, 235103_AT	2732	15	12983	2.21769	1	0.665305	73.1134
GOTERM_MF_FAT	GO:0004012~phospholipid-translocating ATPase activity	7	0.174173	0.0752473	238055_AT, 213238_AT, 220416_AT, 1564064_A_AT, 226785_AT, 212536_AT, 213106_AT, 212062_AT	2732	15	12983	2.21769	1	0.665305	73.1134
GOTERM_MF_FAT	GO:0047485~protein N-terminus binding	22	0.5474	0.0823791	209061_AT, 212672_AT, 235215_AT, 232058_AT, 207435_S_AT, 223013_AT, 201893_X_AT, 211896_S_AT, 217299_S_AT, 215470_AT, 222634_S_AT, 209107_X_AT, 218013_X_AT, 211984_AT, 211352_S_AT, 241619_AT, 209060_X_AT, 202906_S_AT, 209105_AT, 208610_S_AT, 202508_S_AT, 212412_AT, 222633_AT, 211985_S_AT, 202905_X_AT, 221428_S_AT, 210249_S_AT, 213467_AT, 244753_AT, 207347_AT, 209390_AT, 239264_AT, 227962_AT, 2077…	2732	74	12983	1.41282	1	0.696588	76.3909
GOTERM_MF_FAT	GO:0035258~steroid hormone receptor binding	13	0.323464	0.0853053	209061_AT, 203132_AT, 238700_AT, 209107_X_AT, 227422_AT, 208979_AT, 235107_AT, 211352_S_AT, 1554411_AT, 209060_X_AT, 37433_AT, 209105_AT, 229226_AT, 242558_AT, 202600_S_AT, 210249_S_AT, 217862_AT, 235957_AT, 236388_AT, 217863_AT, 202599_S_AT, 207700_S_AT, 217864_S_AT, 209106_AT, 219195_AT, 230734_X_AT, 200895_S_AT	2732	38	12983	1.62575	1	0.706706	77.6237
GOTERM_MF_FAT	GO:0015085~calcium ion transmembrane transporter activity	6	0.149291	0.0870183	209281_S_AT, 216944_S_AT, 211137_S_AT, 244457_AT, 212361_S_AT, 212255_S_AT, 202660_AT, 215716_S_AT, 230387_AT, 202662_S_AT, 211323_S_AT, 212135_S_AT, 212930_AT, 212136_AT, 202661_AT	2732	12	12983	2.3761	1	0.711174	78.317
GOTERM_MF_FAT	GO:0003774~motor activity	38	0.945509	0.0872643	224614_AT, 201991_S_AT, 209258_S_AT, 242363_AT, 242512_AT, 204444_AT, 221258_S_AT, 211684_S_AT, 228680_AT, 1558501_AT, 203215_S_AT, 211928_AT, 203303_AT, 219027_S_AT, 209257_S_AT, 209234_AT, 225878_AT, 236718_AT, 235432_AT, 236022_AT, 212365_AT, 205145_S_AT, 236641_AT, 201058_S_AT, 203216_S_AT, 206364_AT, 204527_AT, 226003_AT, 225573_AT, 203087_S_AT, 204709_S_AT, 232837_AT, 203130_S_AT, 201992_S_…	2732	142	12983	1.27171	1	0.709256	78.4149
GOTERM_MF_FAT	GO:0003727~single-stranded RNA binding	10	0.248818	0.0954138	226939_AT, 222040_AT, 201447_AT, 213470_S_AT, 201446_S_AT, 212454_X_AT, 201449_AT, 1554890_A_AT, 209068_AT, 221919_AT, 201448_AT, 201450_S_AT, 226134_S_AT, 236404_AT, 236907_AT, 225240_S_AT, 203232_S_AT, 217833_AT, 209025_S_AT, 203231_S_AT, 31637_S_AT, 201031_S_AT, 1555427_S_AT, 204760_S_AT, 225238_AT, 35846_AT, 225237_S_AT	2732	27	12983	1.76007	1	0.739598	81.4326
GOTERM_MF_FAT	GO:0032813~tumor necrosis factor receptor superfamily binding	11	0.2737	0.0981563	229321_S_AT, 212373_AT, 209973_AT, 206907_AT, 202688_AT, 201391_AT, 223501_AT, 223502_S_AT, 210792_X_AT, 202687_S_AT, 206508_AT, 203489_AT, 221085_AT, 212367_AT, 222201_S_AT	2732	31	12983	1.68626	1	0.74716	82.3555
GOTERM_MF_FAT	GO:0005545~phosphatidylinositol binding	7	0.174173	0.0997544	212249_AT, 212511_AT, 225885_AT, 1560680_AT, 204840_S_AT, 212240_S_AT, 236379_AT, 203651_AT, 220952_S_AT, 233559_S_AT, 215832_X_AT, 224800_AT, 212506_AT, 212239_AT, 1555982_AT, 215236_S_AT, 239102_S_AT	2732	16	12983	2.07909	1	0.750258	82.8732
GOTERM_MF_FAT	GO:0004176~ATP-dependent peptidase activity	5	0.124409	0.0998632	204809_AT, 221834_AT, 202395_AT, 229366_AT, 221833_AT, 242931_AT	2732	9	12983	2.64011	1	0.74787	82.9079
GOTERM_MF_FAT	GO:0070717~poly-purine tract binding	5	0.124409	0.0998632	201447_AT, 201450_S_AT, 236907_AT, 236404_AT, 203232_S_AT, 217833_AT, 203231_S_AT, 209025_S_AT, 201446_S_AT, 212454_X_AT, 201449_AT, 1555427_S_AT, 1554890_A_AT, 209068_AT, 201448_AT	2732	9	12983	2.64011	1	0.74787	82.9079
