# Supplementary material for: Tissue Elasticity Regulated Tumor Gene Expression: Implication for Diagnostic Biomarkers of Primitive Neuroectodermal Tumor
Source: PLoS One. 2015 Mar 16;10(3):e0120336. doi: 10.1371/journal.pone.0120336 (PMC4361745; doi:10.1371/journal.pone.0120336)
Supplement: S6 Dataset — (XLS) [file pone.0120336.s006.xls]

## Sheet: Sheet1
Table A6. KEGG pathways enriched by genes differentially regulated between PS and PAA. Probes differentially regulated (FC > |2|) were compared to a list of background genes to determine enriched terms using DAVID v6.7 software.
Category	Term	Count	%	PValue	Genes	List Total	Pop Hits	Pop Total	Fold Enrichment	Bonferroni	Benjamini	FDR
KEGG_PATHWAY	hsa04120:Ubiquitin mediated proteolysis	62	1.54267	3.58374e-05	203079_S_AT, 222601_AT, 225521_AT, 242403_AT, 228363_AT, 239163_AT, 202779_S_AT, 217878_S_AT, 224747_AT, 242362_AT, 227264_AT, 218306_S_AT, 210694_S_AT, 208884_S_AT, 203078_AT, 217863_AT, 210257_X_AT, 227900_AT, 229419_AT, 202076_AT, 212637_S_AT, 203625_X_AT, 242194_AT, 217824_AT, 202954_AT, 224471_S_AT, 229483_AT, 212403_AT, 203531_AT, 211865_S_AT, 229711_S_AT, 222600_S_AT, 218751_S_AT, 218340_S…	980	123	3031	1.559	0.0067505	0.0067505	0.044493
KEGG_PATHWAY	hsa04510:Focal adhesion	67	1.66708	0.000215459	212249_AT, 202311_S_AT, 232058_AT, 243006_AT, 212983_AT, 241769_AT, 218807_AT, 201603_AT, 207821_S_AT, 243527_AT, 201852_X_AT, 228548_AT, 226191_AT, 232797_AT, 228363_AT, 242558_AT, 244753_AT, 215076_S_AT, 1558199_AT, 201505_AT, 205032_AT, 233314_AT, 224823_AT, 232925_AT, 202351_AT, 212240_S_AT, 205145_S_AT, 206254_AT, 235629_AT, 208878_S_AT, 1553678_A_AT, 212488_AT, 202076_AT, 222719_S_AT, 23384…	980	142	3031	1.45931	0.0399079	0.0201571	0.267223
KEGG_PATHWAY	hsa05218:Melanoma	27	0.671809	0.000548635	212249_AT, 1563467_AT, 205463_S_AT, 212983_AT, 204369_AT, 232541_AT, 203132_AT, 1554741_S_AT, 229830_AT, 203131_AT, 212688_AT, 203693_S_AT, 225330_AT, 205117_AT, 209961_S_AT, 207233_S_AT, 229711_S_AT, 204422_S_AT, 214352_S_AT, 204947_AT, 235980_AT, 204009_S_AT, 228006_AT, 224999_AT, 225363_AT, 205782_AT, 233314_AT, 232925_AT, 209960_AT, 212240_S_AT, 226066_AT, 224621_AT, 206254_AT, 222880_AT, 224…	980	46	3031	1.81537	0.0985228	0.0339827	0.679154
KEGG_PATHWAY	hsa04520:Adherens junction	33	0.8211	0.00078334	1563182_AT, 204042_AT, 208944_AT, 218087_S_AT, 232058_AT, 243006_AT, 212486_S_AT, 216511_S_AT, 243184_AT, 244476_AT, 203018_S_AT, 202011_AT, 203017_S_AT, 202932_AT, 242558_AT, 224685_AT, 236561_AT, 211537_X_AT, 244753_AT, 242756_AT, 203019_X_AT, 205809_S_AT, 214168_S_AT, 226450_AT, 232925_AT, 200791_S_AT, 202221_S_AT, 203329_AT, 203016_S_AT, 208407_S_AT, 226563_AT, 224621_AT, 224813_AT, 202933_S_…	980	61	3031	1.67319	0.137663	0.0363502	0.968397
KEGG_PATHWAY	hsa05214:Glioma	27	0.671809	0.00130487	212249_AT, 212777_AT, 212983_AT, 203132_AT, 211984_AT, 241619_AT, 212780_AT, 204947_AT, 214352_S_AT, 235980_AT, 204009_S_AT, 225363_AT, 233314_AT, 232925_AT, 212240_S_AT, 239179_AT, 206254_AT, 224621_AT, 224848_AT, 224985_AT, 212870_AT, 206330_S_AT, 205463_S_AT, 232541_AT, 204369_AT, 224994_AT, 229830_AT, 212688_AT, 203693_S_AT, 203131_AT, 225330_AT, 231042_S_AT, 230337_AT, 229711_S_AT, 225019_AT…	980	48	3031	1.73973	0.218688	0.048158	1.60834
KEGG_PATHWAY	hsa04060:Cytokine-cytokine receptor interaction	52	1.29385	0.00154401	221427_S_AT, 201888_S_AT, 208944_AT, 213578_AT, 225571_AT, 241808_AT, 205114_S_AT, 218368_S_AT, 231873_AT, 206924_AT, 202687_S_AT, 206508_AT, 210847_X_AT, 225144_AT, 236561_AT, 206693_AT, 222999_S_AT, 204863_S_AT, 228416_AT, 212196_AT, 209894_AT, 232925_AT, 218856_AT, 206254_AT, 223502_S_AT, 203510_AT, 227629_AT, 204832_S_AT, 204933_S_AT, 211612_S_AT, 219423_X_AT, 221085_AT, 235531_AT, 222719_S_A…	980	111	3031	1.44891	0.253264	0.0475084	1.90051
KEGG_PATHWAY	hsa04350:TGF-beta signaling pathway	33	0.8211	0.0015962	1563182_AT, 208944_AT, 205296_AT, 213578_AT, 212332_AT, 201893_X_AT, 211896_S_AT, 224754_AT, 231873_AT, 242939_AT, 204171_AT, 212331_AT, 225144_AT, 236561_AT, 213044_AT, 228416_AT, 226660_AT, 201565_S_AT, 202221_S_AT, 202728_S_AT, 226563_AT, 224621_AT, 225219_AT, 204832_S_AT, 235598_AT, 208937_S_AT, 224760_AT, 1555982_AT, 213579_S_AT, 227798_AT, 205187_AT, 1552519_AT, 214578_S_AT, 229975_AT, 2252…	980	63	3031	1.62007	0.260606	0.042215	1.96417
KEGG_PATHWAY	hsa05200:Pathways in cancer	95	2.36377	0.00375642	227376_AT, 208944_AT, 212249_AT, 232530_AT, 212983_AT, 241769_AT, 203079_S_AT, 203132_AT, 1554741_S_AT, 201731_S_AT, 207821_S_AT, 211968_S_AT, 223046_AT, 226191_AT, 242868_AT, 232797_AT, 236114_AT, 228363_AT, 242558_AT, 241435_AT, 236561_AT, 214352_S_AT, 204947_AT, 1558199_AT, 202095_S_AT, 227264_AT, 229321_S_AT, 204009_S_AT, 200599_S_AT, 201505_AT, 205032_AT, 209360_S_AT, 203078_AT, 233314_AT, 2…	980	232	3031	1.26647	0.508995	0.0850744	4.56591
KEGG_PATHWAY	hsa04720:Long-term potentiation	25	0.622045	0.003843	224862_AT, 212983_AT, 201603_AT, 211984_AT, 244457_AT, 241619_AT, 243527_AT, 228548_AT, 236545_AT, 214352_S_AT, 224863_AT, 201604_S_AT, 204009_S_AT, 224861_AT, 202221_S_AT, 239179_AT, 202457_S_AT, 203843_AT, 226335_AT, 202660_AT, 224621_AT, 202662_S_AT, 224985_AT, 203895_AT, 213222_AT, 211323_S_AT, 213579_S_AT, 203896_S_AT, 201602_S_AT, 201408_AT, 224994_AT, 231042_S_AT, 202429_S_AT, 202742_S_AT,…	980	46	3031	1.6809	0.516994	0.0776758	4.66885
KEGG_PATHWAY	hsa04360:Axon guidance	40	0.995272	0.0055222	212298_AT, 243006_AT, 212983_AT, 202677_AT, 217030_AT, 214036_AT, 213194_AT, 212486_S_AT, 226183_AT, 207821_S_AT, 202668_AT, 226191_AT, 236545_AT, 209589_S_AT, 213044_AT, 214352_S_AT, 1556203_A_AT, 204009_S_AT, 208877_AT, 239519_AT, 201335_S_AT, 201334_S_AT, 202457_S_AT, 203813_S_AT, 224621_AT, 208878_S_AT, 203788_S_AT, 1553678_A_AT, 203510_AT, 213241_AT, 224985_AT, 1559101_AT, 224984_AT, 1553530…	980	85	3031	1.45546	0.648866	0.0993683	6.64526
KEGG_PATHWAY	hsa04730:Long-term depression	22	0.5474	0.00610883	224862_AT, 228173_AT, 211380_S_AT, 212983_AT, 203896_S_AT, 244457_AT, 225330_AT, 242975_S_AT, 233611_AT, 228084_AT, 211555_S_AT, 229274_AT, 233365_AT, 238891_AT, 214352_S_AT, 242494_AT, 202615_AT, 224863_AT, 203817_AT, 202661_AT, 227692_AT, 242323_AT, 224761_AT, 204009_S_AT, 224861_AT, 213093_AT, 244726_AT, 216944_S_AT, 210145_AT, 202660_AT, 224621_AT, 202662_S_AT, 224985_AT, 214933_AT, 1557675_A…	980	40	3031	1.70107	0.685921	0.09993	7.3268
KEGG_PATHWAY	hsa04810:Regulation of actin cytoskeleton	60	1.49291	0.00652252	212249_AT, 232058_AT, 241769_AT, 212983_AT, 218807_AT, 201603_AT, 1554741_S_AT, 222434_AT, 207821_S_AT, 225098_AT, 205726_AT, 232797_AT, 209539_AT, 214352_S_AT, 244753_AT, 1558199_AT, 204009_S_AT, 205032_AT, 205809_S_AT, 224823_AT, 202351_AT, 232925_AT, 201334_S_AT, 201335_S_AT, 212240_S_AT, 205145_S_AT, 206254_AT, 208878_S_AT, 235629_AT, 1553678_A_AT, 224813_AT, 224985_AT, 222719_S_AT, 1553530_A…	980	139	3031	1.33505	0.709687	0.0979327	7.80466
KEGG_PATHWAY	hsa04270:Vascular smooth muscle contraction	30	0.746454	0.00656199	224862_AT, 201616_S_AT, 201603_AT, 211984_AT, 244457_AT, 241619_AT, 242975_S_AT, 233611_AT, 215198_S_AT, 235834_AT, 201615_X_AT, 213044_AT, 224863_AT, 242323_AT, 212077_AT, 201604_S_AT, 224861_AT, 224823_AT, 201334_S_AT, 201335_S_AT, 210145_AT, 201617_X_AT, 202660_AT, 224621_AT, 201957_AT, 201058_S_AT, 202662_S_AT, 203895_AT, 213222_AT, 211323_S_AT, 1560445_X_AT, 218764_AT, 211380_S_AT, 228173_AT…	980	60	3031	1.54643	0.711858	0.0912776	7.85013
KEGG_PATHWAY	hsa05215:Prostate cancer	35	0.870863	0.00904431	212249_AT, 214328_S_AT, 212777_AT, 204313_S_AT, 212983_AT, 239876_AT, 203132_AT, 216511_S_AT, 226183_AT, 211968_S_AT, 226191_AT, 242558_AT, 212780_AT, 214352_S_AT, 204947_AT, 235980_AT, 204009_S_AT, 200599_S_AT, 225363_AT, 225572_AT, 233314_AT, 232925_AT, 202221_S_AT, 212240_S_AT, 224621_AT, 206254_AT, 205931_S_AT, 224985_AT, 225565_AT, 211621_AT, 216450_X_AT, 222719_S_AT, 212870_AT, 213579_S_AT,…	980	74	3031	1.46284	0.820423	0.11543	10.669
KEGG_PATHWAY	hsa04630:Jak-STAT signaling pathway	38	0.945509	0.00942242	201888_S_AT, 209647_S_AT, 226837_AT, 212249_AT, 212777_AT, 225571_AT, 238700_AT, 241808_AT, 235074_AT, 209649_AT, 37433_AT, 206924_AT, 206118_AT, 225231_AT, 209648_X_AT, 206693_AT, 212780_AT, 209896_S_AT, 1552610_A_AT, 235980_AT, 204863_S_AT, 228254_AT, 212196_AT, 209894_AT, 217863_AT, 227900_AT, 202221_S_AT, 212240_S_AT, 231259_S_AT, 209895_AT, 209682_AT, 227629_AT, 211612_S_AT, 212870_AT, 21022…	980	82	3031	1.43328	0.83292	0.112446	11.0913
KEGG_PATHWAY	hsa04540:Gap junction	29	0.721573	0.0133664	224862_AT, 212777_AT, 212983_AT, 243184_AT, 244476_AT, 244457_AT, 242975_S_AT, 244298_AT, 202011_AT, 233611_AT, 226441_AT, 212780_AT, 214352_S_AT, 224863_AT, 204009_S_AT, 224861_AT, 214168_S_AT, 232925_AT, 211616_S_AT, 202660_AT, 224621_AT, 206254_AT, 202662_S_AT, 235601_AT, 224985_AT, 203895_AT, 213222_AT, 211323_S_AT, 222719_S_AT, 212870_AT, 204037_AT, 228173_AT, 211380_S_AT, 1563467_AT, 226979…	980	60	3031	1.49488	0.921393	0.146966	15.3886
KEGG_PATHWAY	hsa05222:Small cell lung cancer	32	0.796218	0.0141341	212249_AT, 213992_AT, 239876_AT, 241769_AT, 203132_AT, 225859_AT, 243026_X_AT, 238700_AT, 207821_S_AT, 37433_AT, 232797_AT, 228363_AT, 204859_S_AT, 204947_AT, 211651_S_AT, 1558199_AT, 227264_AT, 210538_S_AT, 235980_AT, 201505_AT, 205032_AT, 210990_S_AT, 225363_AT, 217863_AT, 233314_AT, 202351_AT, 212240_S_AT, 235629_AT, 224848_AT, 1553678_A_AT, 1556935_AT, 225858_S_AT, 202202_S_AT, 202076_AT, 203…	980	68	3031	1.45546	0.932147	0.146372	16.2025
KEGG_PATHWAY	hsa04144:Endocytosis	59	1.46803	0.0174646	1563182_AT, 1559491_AT, 229501_S_AT, 208944_AT, 210981_S_AT, 225885_AT, 232530_AT, 212983_AT, 222394_AT, 209649_AT, 201278_AT, 213405_AT, 237864_AT, 228024_AT, 225231_AT, 201961_S_AT, 214102_AT, 236561_AT, 221039_S_AT, 1558501_AT, 207332_S_AT, 227264_AT, 204184_S_AT, 228254_AT, 203884_S_AT, 209678_S_AT, 1560680_AT, 203883_S_AT, 232925_AT, 227900_AT, 228771_AT, 212638_S_AT, 206254_AT, 200614_AT, 2…	980	142	3031	1.28506	0.964206	0.168894	19.6508
KEGG_PATHWAY	hsa04530:Tight junction	35	0.870863	0.0182304	211208_S_AT, 237133_AT, 232058_AT, 226092_AT, 212983_AT, 243184_AT, 244476_AT, 227156_AT, 202011_AT, 219321_AT, 202932_AT, 202085_AT, 242558_AT, 224685_AT, 232859_S_AT, 214352_S_AT, 228013_AT, 244753_AT, 201718_S_AT, 204009_S_AT, 209678_S_AT, 226770_AT, 225363_AT, 214168_S_AT, 201719_S_AT, 233314_AT, 214782_AT, 236379_AT, 205145_S_AT, 201059_AT, 242652_AT, 201058_S_AT, 202933_S_AT, 224985_AT, 229…	980	77	3031	1.40584	0.96911	0.167246	20.425
KEGG_PATHWAY	hsa04916:Melanogenesis	27	0.671809	0.0297198	224862_AT, 204313_S_AT, 212983_AT, 216511_S_AT, 211984_AT, 226183_AT, 241619_AT, 242975_S_AT, 226191_AT, 242558_AT, 214352_S_AT, 224863_AT, 204009_S_AT, 224861_AT, 225572_AT, 202221_S_AT, 239179_AT, 226066_AT, 204273_AT, 203987_AT, 224621_AT, 224985_AT, 225565_AT, 203895_AT, 213222_AT, 213579_S_AT, 205990_S_AT, 228173_AT, 203896_S_AT, 226534_AT, 1554411_AT, 224994_AT, 207233_S_AT, 231042_S_AT, 20…	980	58	3031	1.43978	0.996661	0.248069	31.247
KEGG_PATHWAY	hsa05220:Chronic myeloid leukemia	30	0.746454	0.0300493	1563182_AT, 201219_AT, 208944_AT, 212249_AT, 212777_AT, 1552519_AT, 239876_AT, 212983_AT, 204369_AT, 203132_AT, 224793_S_AT, 235725_AT, 212688_AT, 203693_S_AT, 229711_S_AT, 230337_AT, 236114_AT, 225231_AT, 236561_AT, 209341_S_AT, 212780_AT, 214352_S_AT, 204947_AT, 209896_S_AT, 235980_AT, 204009_S_AT, 225234_AT, 209360_S_AT, 227900_AT, 227426_AT, 212240_S_AT, 224621_AT, 222880_AT, 224848_AT, 22812…	980	66	3031	1.40584	0.996869	0.240117	31.5364
KEGG_PATHWAY	hsa05223:Non-small cell lung cancer	22	0.5474	0.0301176	212249_AT, 223746_AT, 212777_AT, 212983_AT, 232541_AT, 204369_AT, 202426_S_AT, 203132_AT, 204132_S_AT, 203693_S_AT, 212688_AT, 242320_AT, 230337_AT, 212780_AT, 204947_AT, 214352_S_AT, 224891_AT, 224889_AT, 239923_AT, 1569477_AT, 235980_AT, 243981_AT, 224999_AT, 204009_S_AT, 213093_AT, 232925_AT, 205080_AT, 212240_S_AT, 227426_AT, 224621_AT, 222880_AT, 206254_AT, 224848_AT, 224851_AT, 212609_S_AT,…	980	45	3031	1.51206	0.99691	0.231038	31.5961
KEGG_PATHWAY	hsa04012:ErbB signaling pathway	31	0.771336	0.0395106	226893_AT, 212249_AT, 212777_AT, 212983_AT, 226183_AT, 207821_S_AT, 1560382_AT, 226191_AT, 204171_AT, 225231_AT, 221539_AT, 212780_AT, 226002_AT, 214352_S_AT, 235980_AT, 204009_S_AT, 208877_AT, 226660_AT, 232925_AT, 208241_AT, 227900_AT, 212240_S_AT, 239179_AT, 224621_AT, 206254_AT, 208878_S_AT, 214987_AT, 209682_AT, 224985_AT, 212870_AT, 206330_S_AT, 203266_S_AT, 1559214_AT, 206343_S_AT, 239121_…	980	70	3031	1.36969	0.999509	0.281983	39.3827
KEGG_PATHWAY	hsa04740:Olfactory transduction	9	0.223936	0.0478607	215921_AT, 204184_S_AT, 211380_S_AT, 202741_AT, 239179_AT, 228771_AT, 211984_AT, 224994_AT, 241619_AT, 231042_S_AT, 240593_X_AT, 233611_AT, 202742_S_AT, 1559436_X_AT, 225019_AT, 211985_S_AT, 236344_AT, 233365_AT, 228396_AT, 238891_AT, 231793_S_AT, 228555_AT	980	14	3031	1.98827	0.999906	0.32038	45.6115
KEGG_PATHWAY	hsa04621:NOD-like receptor signaling pathway	22	0.5474	0.0497577	206011_AT, 216449_X_AT, 214328_S_AT, 224414_S_AT, 239876_AT, 243026_X_AT, 225859_AT, 216598_S_AT, 211968_S_AT, 228363_AT, 228045_AT, 209341_S_AT, 211537_X_AT, 204860_S_AT, 227264_AT, 210538_S_AT, 200598_S_AT, 211969_AT, 200599_S_AT, 217941_S_AT, 227357_AT, 222473_S_AT, 211536_X_AT, 210211_S_AT, 229664_AT, 1554479_A_AT, 224621_AT, 204861_S_AT, 206853_S_AT, 206854_S_AT, 225858_S_AT, 214038_AT, 2164…	980	47	3031	1.44772	0.999935	0.320127	46.9419
KEGG_PATHWAY	hsa04010:MAPK signaling pathway	67	1.66708	0.0549398	208944_AT, 237133_AT, 218181_S_AT, 202677_AT, 212983_AT, 222548_S_AT, 1554741_S_AT, 227623_AT, 243527_AT, 228548_AT, 224769_AT, 226441_AT, 236545_AT, 227562_AT, 236561_AT, 214352_S_AT, 222547_AT, 227264_AT, 242323_AT, 204009_S_AT, 226392_AT, 232925_AT, 242448_AT, 202457_S_AT, 203096_S_AT, 216115_AT, 206254_AT, 208878_S_AT, 230669_AT, 211094_S_AT, 224985_AT, 206853_S_AT, 209296_AT, 210407_AT, 2032…	980	173	3031	1.19781	0.999977	0.336854	50.4252
KEGG_PATHWAY	hsa04020:Calcium signaling pathway	34	0.845982	0.0552547	224862_AT, 211984_AT, 244457_AT, 241619_AT, 205349_AT, 242975_S_AT, 236545_AT, 236344_AT, 224863_AT, 209281_S_AT, 224861_AT, 224823_AT, 205803_S_AT, 232925_AT, 202457_S_AT, 239179_AT, 224505_S_AT, 211616_S_AT, 202660_AT, 204273_AT, 215716_S_AT, 202662_S_AT, 238601_AT, 205112_AT, 203895_AT, 213222_AT, 211323_S_AT, 205874_AT, 211602_S_AT, 205802_AT, 228173_AT, 203896_S_AT, 232541_AT, 224994_AT, 203…	980	80	3031	1.31446	0.999978	0.328257	50.6299
KEGG_PATHWAY	hsa04110:Cell cycle	44	1.0948	0.0569527	207983_S_AT, 209659_S_AT, 205296_AT, 221556_AT, 214848_AT, 209258_S_AT, 212332_AT, 203132_AT, 226183_AT, 204510_AT, 225521_AT, 204857_AT, 242939_AT, 226191_AT, 217880_AT, 212331_AT, 209902_AT, 204947_AT, 234605_AT, 217878_S_AT, 209257_S_AT, 238075_AT, 202717_S_AT, 202221_S_AT, 205167_S_AT, 209022_AT, 226563_AT, 224848_AT, 231259_S_AT, 235423_AT, 221555_X_AT, 235598_AT, 203625_X_AT, 226157_AT, 212…	980	108	3031	1.26005	0.999985	0.326867	51.7206
KEGG_PATHWAY	hsa04062:Chemokine signaling pathway	42	1.04504	0.0622357	221427_S_AT, 212249_AT, 210981_S_AT, 212777_AT, 239876_AT, 212983_AT, 224964_S_AT, 218807_AT, 204132_S_AT, 226183_AT, 1554346_AT, 205114_S_AT, 207821_S_AT, 243527_AT, 228548_AT, 226191_AT, 242320_AT, 213135_AT, 213044_AT, 212780_AT, 222999_S_AT, 214352_S_AT, 242756_AT, 235980_AT, 225710_AT, 204184_S_AT, 204009_S_AT, 205809_S_AT, 228771_AT, 212240_S_AT, 224621_AT, 224813_AT, 224985_AT, 203895_AT, …	980	103	3031	1.26117	0.999995	0.342149	54.9738
KEGG_PATHWAY	hsa04912:GnRH signaling pathway	27	0.671809	0.0685929	224862_AT, 212777_AT, 232530_AT, 212983_AT, 211984_AT, 244457_AT, 241619_AT, 242975_S_AT, 226441_AT, 204089_X_AT, 212780_AT, 214352_S_AT, 224863_AT, 242323_AT, 204009_S_AT, 224861_AT, 232925_AT, 239179_AT, 210145_AT, 202660_AT, 224621_AT, 202662_S_AT, 224985_AT, 203895_AT, 213222_AT, 211323_S_AT, 212870_AT, 203266_S_AT, 228173_AT, 226979_AT, 203896_S_AT, 232541_AT, 224994_AT, 231042_S_AT, 228084_…	980	62	3031	1.34689	0.999999	0.360885	58.6209
KEGG_PATHWAY	hsa04070:Phosphatidylinositol signaling system	24	0.597163	0.0708943	205874_AT, 226185_AT, 212249_AT, 205709_S_AT, 203896_S_AT, 235843_AT, 204369_AT, 211984_AT, 244457_AT, 241619_AT, 205376_AT, 212688_AT, 239300_AT, 226094_AT, 211985_S_AT, 212828_AT, 235695_AT, 242494_AT, 202661_AT, 213070_AT, 212829_AT, 235980_AT, 205111_S_AT, 203446_S_AT, 228006_AT, 213093_AT, 225363_AT, 233314_AT, 244726_AT, 213111_AT, 212240_S_AT, 216944_S_AT, 229713_AT, 224505_S_AT, 202660_AT…	980	54	3031	1.3746	0.999999	0.361295	59.8728
KEGG_PATHWAY	hsa04660:T cell receptor signaling pathway	28	0.696691	0.0719271	212249_AT, 212777_AT, 210017_AT, 243006_AT, 212983_AT, 239876_AT, 218807_AT, 202516_S_AT, 212486_S_AT, 226183_AT, 226191_AT, 202514_AT, 236545_AT, 225231_AT, 226452_AT, 212780_AT, 211537_X_AT, 214352_S_AT, 235980_AT, 204009_S_AT, 208877_AT, 230229_AT, 227900_AT, 212240_S_AT, 202457_S_AT, 224621_AT, 208878_S_AT, 209682_AT, 224985_AT, 206854_S_AT, 206853_S_AT, 1559101_AT, 224984_AT, 212870_AT, 2102…	980	65	3031	1.33231	0.999999	0.356525	60.4232
KEGG_PATHWAY	hsa05212:Pancreatic cancer	28	0.696691	0.0719271	1563182_AT, 212249_AT, 208944_AT, 1552519_AT, 232530_AT, 239876_AT, 204369_AT, 232541_AT, 203132_AT, 224793_S_AT, 235725_AT, 212688_AT, 203693_S_AT, 208368_S_AT, 209539_AT, 236561_AT, 209341_S_AT, 214352_S_AT, 204947_AT, 226636_AT, 1552610_A_AT, 235980_AT, 204009_S_AT, 224999_AT, 232925_AT, 212240_S_AT, 229664_AT, 226563_AT, 224621_AT, 206254_AT, 205024_S_AT, 222880_AT, 224848_AT, 228121_AT, 2248…	980	65	3031	1.33231	0.999999	0.356525	60.4232
KEGG_PATHWAY	hsa04664:Fc epsilon RI signaling pathway	21	0.522518	0.072402	212249_AT, 212777_AT, 218806_S_AT, 243006_AT, 212983_AT, 204369_AT, 218807_AT, 212486_S_AT, 212688_AT, 228084_AT, 230337_AT, 212780_AT, 226452_AT, 214352_S_AT, 242323_AT, 235980_AT, 204009_S_AT, 213093_AT, 227426_AT, 212240_S_AT, 229664_AT, 210145_AT, 224621_AT, 222880_AT, 212609_S_AT, 224985_AT, 222256_S_AT, 1557675_AT, 1559101_AT, 212870_AT, 210229_S_AT, 212239_AT, 212607_AT, 203266_S_AT	980	46	3031	1.41196	0.999999	0.349779	60.6739
KEGG_PATHWAY	hsa04310:Wnt signaling pathway	40	0.995272	0.0785425	201219_AT, 1554365_A_AT, 225745_AT, 223013_AT, 216511_S_AT, 222634_S_AT, 226183_AT, 226191_AT, 235464_AT, 222523_AT, 236545_AT, 242558_AT, 225968_AT, 211537_X_AT, 213044_AT, 221428_S_AT, 208867_S_AT, 202187_S_AT, 203338_AT, 208866_AT, 202221_S_AT, 202457_S_AT, 240221_AT, 239179_AT, 201877_S_AT, 226563_AT, 203987_AT, 231259_S_AT, 206853_S_AT, 206854_S_AT, 242467_AT, 235598_AT, 203895_AT, 213222_AT…	980	99	3031	1.24964	1	0.365364	63.7872
KEGG_PATHWAY	hsa04910:Insulin signaling pathway	41	1.02015	0.0920857	235392_AT, 212249_AT, 212777_AT, 218087_S_AT, 212026_S_AT, 212983_AT, 242482_AT, 211984_AT, 226183_AT, 241619_AT, 225278_AT, 212122_AT, 226191_AT, 204171_AT, 225231_AT, 1558027_S_AT, 221539_AT, 212780_AT, 214352_S_AT, 212117_AT, 235980_AT, 204009_S_AT, 209678_S_AT, 1559582_AT, 226660_AT, 226450_AT, 238933_AT, 227900_AT, 212240_S_AT, 224621_AT, 224985_AT, 209682_AT, 214449_S_AT, 238601_AT, 219195_…	980	103	3031	1.23114	1	0.406471	69.8693
